# Supplementary material for: Review of the East Palaearctic and North Oriental Psyttalia Walker, with the description of three new species (Hymenoptera, Braconidae, Opiinae)
Source: Zookeys. 2016 Nov 7;(629):103–51. doi: 10.3897/zookeys.629.10167 (PMC5126540; doi:10.3897/zookeys.629.10167)
Supplement: XML Treatment for Psyttalia [file zookeys.629.10167-treatment1.xml]

<!DOCTYPE tp:taxon-treatment
  PUBLIC "-//TaxonX//DTD Taxonomic Treatment Publishing DTD v0 20100105//EN" "tax-treatment-NSO.dtd">
<tp:taxon-treatment xmlns:tp="http://www.plazi.org/taxpub"><tp:treatment-meta><kwd-group><label>Taxon classification</label><kwd><named-content content-type="kingdom">Animalia</named-content></kwd><kwd><named-content content-type="order">Hymenoptera</named-content></kwd><kwd><named-content content-type="family">Braconidae</named-content></kwd></kwd-group><mixed-citation publication-type="journal"><person-group><name><surname>Wu</surname><given-names>Qiong</given-names></name><name><surname>van Achterberg</surname><given-names>Cornelis</given-names></name><name><surname>Tan</surname><given-names>Jiang-Li</given-names></name><name><surname>Chen</surname><given-names>Xue-Xin</given-names></name></person-group><article-title>Review of the East Palaearctic and North Oriental <italic><tp:taxon-name><tp:taxon-name-part taxon-name-part-type="genus">Psyttalia</tp:taxon-name-part></tp:taxon-name></italic> Walker, with the description of three new species (<tp:taxon-name><tp:taxon-name-part taxon-name-part-type="order">Hymenoptera</tp:taxon-name-part></tp:taxon-name>, <tp:taxon-name><tp:taxon-name-part taxon-name-part-type="family">Braconidae</tp:taxon-name-part></tp:taxon-name>, <tp:taxon-name><tp:taxon-name-part taxon-name-part-type="subfamily">Opiinae</tp:taxon-name-part></tp:taxon-name>)</article-title><source>Zookeys</source><day>7</day><month>11</month><year>2016</year><volume>2016</volume><issue>629</issue><fpage>103</fpage><lpage>151</lpage><pub-id pub-id-type="doi">10.3897/zookeys.629.10167</pub-id></mixed-citation></tp:treatment-meta><tp:nomenclature><tp:taxon-name>
            <tp:taxon-name-part taxon-name-part-type="genus">Psyttalia</tp:taxon-name-part>
          </tp:taxon-name><tp:taxon-authority>Walker, 1860</tp:taxon-authority><xref ref-type="fig" rid="F1">Figs 1</xref><xref ref-type="fig" rid="F2">, 2–12</xref><xref ref-type="fig" rid="F3">, 13</xref><xref ref-type="fig" rid="F4">, 14–24</xref><xref ref-type="fig" rid="F5">, 25–27</xref><xref ref-type="fig" rid="F6">, 28–32</xref><xref ref-type="fig" rid="F7">, 33</xref><xref ref-type="fig" rid="F8">, 34–43</xref><xref ref-type="fig" rid="F9">, 44</xref><xref ref-type="fig" rid="F10">, 45–52</xref><xref ref-type="fig" rid="F11">, 53</xref><xref ref-type="fig" rid="F12">, 54–64</xref><xref ref-type="fig" rid="F13">, 65</xref><xref ref-type="fig" rid="F14">, 66–76</xref><xref ref-type="fig" rid="F15">, 77</xref><xref ref-type="fig" rid="F16">, 78–88</xref><xref ref-type="fig" rid="F17">, 89</xref><xref ref-type="fig" rid="F18">, 90–99</xref><xref ref-type="fig" rid="F19">, 100</xref><xref ref-type="fig" rid="F20">, 101–110</xref><tp:nomenclature-citation-list><tp:nomenclature-citation><tp:taxon-name>
                <tp:taxon-name-part taxon-name-part-type="genus">Psyttalia</tp:taxon-name-part>
              </tp:taxon-name><comment>Walker, 1860: 311. Type species (by monotypy): <tp:taxon-name><tp:taxon-name-part taxon-name-part-type="genus">Psyttalia</tp:taxon-name-part> <tp:taxon-name-part taxon-name-part-type="species">testacea</tp:taxon-name-part></tp:taxon-name> Walker, 1860 (= <tp:taxon-name><tp:taxon-name-part taxon-name-part-type="genus">Opius</tp:taxon-name-part> <tp:taxon-name-part taxon-name-part-type="species">walkeri</tp:taxon-name-part></tp:taxon-name> Muesebeck, 1931) [examined].</comment></tp:nomenclature-citation><tp:nomenclature-citation><tp:taxon-name>
                <tp:taxon-name-part taxon-name-part-type="genus">Mesostoma</tp:taxon-name-part>
              </tp:taxon-name><comment>Cameron, 1905: 42. Type species (by monotypy): <tp:taxon-name><tp:taxon-name-part taxon-name-part-type="genus">Mesostoma</tp:taxon-name-part> <tp:taxon-name-part taxon-name-part-type="species">testaceipes</tp:taxon-name-part></tp:taxon-name> Cameron, 1905.</comment></tp:nomenclature-citation><tp:nomenclature-citation><tp:taxon-name>
                <tp:taxon-name-part taxon-name-part-type="genus">Marginopius</tp:taxon-name-part>
              </tp:taxon-name><comment>Fahringer, 1935: 9. Type species (by monotypy): <tp:taxon-name><tp:taxon-name-part taxon-name-part-type="genus">Opius</tp:taxon-name-part> (<tp:taxon-name-part taxon-name-part-type="subgenus">Marginopius</tp:taxon-name-part>) <tp:taxon-name-part taxon-name-part-type="species">romani</tp:taxon-name-part></tp:taxon-name> Fahringer, 1935.</comment></tp:nomenclature-citation><tp:nomenclature-citation><tp:taxon-name>
                <tp:taxon-name-part taxon-name-part-type="genus">Austroopius</tp:taxon-name-part>
              </tp:taxon-name><comment>Szépligeti, 1900: 64. Type species (by monotypy): <tp:taxon-name><tp:taxon-name-part taxon-name-part-type="genus">Austroopius</tp:taxon-name-part> <tp:taxon-name-part taxon-name-part-type="species">novaguineensis</tp:taxon-name-part></tp:taxon-name> Szépligeti, 1900 [examined].</comment></tp:nomenclature-citation><tp:nomenclature-citation><tp:taxon-name>
                <tp:taxon-name-part taxon-name-part-type="genus">Acidoxanthopius</tp:taxon-name-part>
              </tp:taxon-name><comment>Fischer, 1972: 71 (as subgenus of <tp:taxon-name><tp:taxon-name-part taxon-name-part-type="genus">Opius</tp:taxon-name-part></tp:taxon-name> Wesmael, 1835). Type species (by original designation): <tp:taxon-name><tp:taxon-name-part taxon-name-part-type="genus">Opius</tp:taxon-name-part> <tp:taxon-name-part taxon-name-part-type="species">acidoxanthicidus</tp:taxon-name-part></tp:taxon-name> Fullaway, 1949.</comment></tp:nomenclature-citation></tp:nomenclature-citation-list></tp:nomenclature><tp:treatment-sec sec-type="diagnosis" id="SECID0EXMAE"><title>Diagnosis</title><p>(mainly after <xref ref-type="bibr" rid="B50">Wharton 2009</xref>). Hypopygium of ♀ enlarged, 0.3–0.5 times as long as length of metasoma, distinctly acute apically (Figs <xref ref-type="fig" rid="F3">13</xref>, <xref ref-type="fig" rid="F9">44</xref>, <xref ref-type="fig" rid="F13">65</xref>) and vein m-cu of fore wing 0.5–0.7 times vein 1-M (Figs <xref ref-type="fig" rid="F2">2</xref>, <xref ref-type="fig" rid="F4">14</xref>, <xref ref-type="fig" rid="F6">28</xref>, <xref ref-type="fig" rid="F12">55</xref>); pterostigma distinctly triangular (Figs <xref ref-type="fig" rid="F2">2</xref>, <xref ref-type="fig" rid="F12">55</xref>, <xref ref-type="fig" rid="F16">78</xref>, <xref ref-type="fig" rid="F18">90</xref>); scutellum slightly convex; second metasomal tergite strongly transverse, posterior width 4–7 times its median length (Fig. <xref ref-type="fig" rid="F2">5</xref>, but sometimes not separated from third tergite and nearby border only indicated by line of setae) and its anterior half usually without granulation, but sometimes distinct in <italic><tp:taxon-name><tp:taxon-name-part taxon-name-part-type="genus">Psyttalia</tp:taxon-name-part> <tp:taxon-name-part taxon-name-part-type="species">cyclogaster</tp:taxon-name-part></tp:taxon-name></italic> (Fig. <xref ref-type="fig" rid="F4">17</xref>) and similar species; hypoclypeal depression wide and clypeus medium-sized (Fig. <xref ref-type="fig" rid="F4">19</xref>) or narrow (Figs <xref ref-type="fig" rid="F10">49</xref>, <xref ref-type="fig" rid="F14">71</xref>, <xref ref-type="fig" rid="F16">83</xref>, <xref ref-type="fig" rid="F18">95</xref>); precoxal sulcus impressed and usually crenulate medially; antenna of ♀ 1.1–1.7 times as long as fore wing; temple narrow (Figs <xref ref-type="fig" rid="F2">8</xref>, <xref ref-type="fig" rid="F6">32</xref>, <xref ref-type="fig" rid="F10">50</xref>, <xref ref-type="fig" rid="F18">96</xref>) or medium-sized (Figs <xref ref-type="fig" rid="F4">20</xref>, <xref ref-type="fig" rid="F16">84</xref>); vein m-cu of fore wing more or less antefurcal or interstitial (but more or less postfurcal in <italic><tp:taxon-name><tp:taxon-name-part taxon-name-part-type="genus">Psyttalia</tp:taxon-name-part> <tp:taxon-name-part taxon-name-part-type="species">cyclogaster</tp:taxon-name-part></tp:taxon-name></italic> (Fig. <xref ref-type="fig" rid="F3">13</xref>) and similar species), gradually merging into vein 2-CU1 (Figs <xref ref-type="fig" rid="F6">28</xref>, <xref ref-type="fig" rid="F16">78</xref>) or angled with 2-CU1 (Figs <xref ref-type="fig" rid="F2">2</xref>, <xref ref-type="fig" rid="F3">13</xref>, <xref ref-type="fig" rid="F12">55</xref>, <xref ref-type="fig" rid="F18">90</xref>), straight or slightly (Fig. <xref ref-type="fig" rid="F2">2</xref>) to strongly curved; vein 1-CU1 of fore wing more or less widened (Figs <xref ref-type="fig" rid="F2">2</xref>, <xref ref-type="fig" rid="F6">28</xref>, <xref ref-type="fig" rid="F8">35</xref>, <xref ref-type="fig" rid="F14">66</xref>; but hardly so in <italic><tp:taxon-name><tp:taxon-name-part taxon-name-part-type="genus">Psyttalia</tp:taxon-name-part> <tp:taxon-name-part taxon-name-part-type="species">cyclogaster</tp:taxon-name-part></tp:taxon-name></italic> (Fig. <xref ref-type="fig" rid="F3">13</xref>) and similar species); vein 2-SR+M of fore wing absent (Fig. <xref ref-type="fig" rid="F3">13</xref>) or present and more or less widened (Figs <xref ref-type="fig" rid="F2">2</xref>, <xref ref-type="fig" rid="F6">28</xref>, <xref ref-type="fig" rid="F12">55</xref>) or slender (Figs <xref ref-type="fig" rid="F12">55</xref>, <xref ref-type="fig" rid="F18">90</xref>); vein CU1b of fore wing present; second submarginal cell of fore rather elongate (Figs <xref ref-type="fig" rid="F2">2</xref>, <xref ref-type="fig" rid="F4">14</xref>); antero-medially pronotum at most with a transverse groove (Fig. <xref ref-type="fig" rid="F2">9</xref>) or with an shallow point-like pronope; mandible symmetrical, without extra protuberance (Fig. <xref ref-type="fig" rid="F16">86</xref>); medio-longitudinal carina of propodeum often present, but hardly so in <italic><tp:taxon-name><tp:taxon-name-part taxon-name-part-type="genus">Psyttalia</tp:taxon-name-part> <tp:taxon-name-part taxon-name-part-type="species">cyclogaster</tp:taxon-name-part></tp:taxon-name></italic> (Fig. <xref ref-type="fig" rid="F4">17</xref>) and similar species); ovipositor sheath protruding far beyond apex of metasoma, its setose part usually 3–5 times as long as first metasomal tergite.</p></tp:treatment-sec><tp:treatment-sec sec-type="biology" id="SECID0ENUAE"><title>Biology.</title><p>Parasitoids of larvae of <tp:taxon-name><tp:taxon-name-part taxon-name-part-type="family">Tephritidae</tp:taxon-name-part></tp:taxon-name>; mainly in fruits, but sometimes in buds, flowers or galls (<xref ref-type="bibr" rid="B50">Wharton 2009</xref>).</p></tp:treatment-sec><tp:treatment-sec sec-type="distribution" id="SECID0E3UAE"><title>Distribution.</title><p>Cosmopolitan, except Nearctic and Neotropical regions. <xref ref-type="bibr" rid="B50">Wharton (2009)</xref> excluded <italic><tp:taxon-name><tp:taxon-name-part taxon-name-part-type="genus">Psyttalia</tp:taxon-name-part> <tp:taxon-name-part taxon-name-part-type="species">ovaliops</tp:taxon-name-part></tp:taxon-name></italic> (Fischer, 1980) and <italic><tp:taxon-name><tp:taxon-name-part taxon-name-part-type="genus">Psyttalia</tp:taxon-name-part> <tp:taxon-name-part taxon-name-part-type="species">rufoflava</tp:taxon-name-part></tp:taxon-name></italic> Fischer, 2001 (the only species known from the New World) because they belong to different New World species groups.</p></tp:treatment-sec><tp:treatment-sec sec-type="notes" id="SECID0E1VAE"><title>Notes.</title><p>Tobias and Jakimavičius (1986) synonymized <italic><tp:taxon-name><tp:taxon-name-part taxon-name-part-type="genus">Phlebosema</tp:taxon-name-part></tp:taxon-name></italic> Fischer, 1972 (as “<italic><tp:taxon-name><tp:taxon-name-part taxon-name-part-type="genus">Phelbosema</tp:taxon-name-part></tp:taxon-name></italic>”) with <italic><tp:taxon-name><tp:taxon-name-part taxon-name-part-type="genus">Psyttalia</tp:taxon-name-part></tp:taxon-name></italic>. This is not accepted here because the type species (<italic><tp:taxon-name><tp:taxon-name-part taxon-name-part-type="genus">Opius</tp:taxon-name-part> <tp:taxon-name-part taxon-name-part-type="species">discreparius</tp:taxon-name-part></tp:taxon-name></italic> Fischer, 1963, from Japan) has a narrow elliptical pterostigma and the second metasomal tergite is granulate. Later Tobias included the type species in the subgenus <tp:taxon-name><tp:taxon-name-part taxon-name-part-type="subgenus">Tolbia</tp:taxon-name-part></tp:taxon-name> Cameron, 1907 (<xref ref-type="bibr" rid="B42">Tobias 1998</xref>). Both subgenera (<italic><tp:taxon-name><tp:taxon-name-part taxon-name-part-type="genus">Phlebosema</tp:taxon-name-part></tp:taxon-name></italic> and <italic><tp:taxon-name><tp:taxon-name-part taxon-name-part-type="genus">Tolbia</tp:taxon-name-part></tp:taxon-name></italic>) were synonymized with <italic><tp:taxon-name><tp:taxon-name-part taxon-name-part-type="genus">Phaedrotoma</tp:taxon-name-part></tp:taxon-name></italic> Foerster, 1863, by <xref ref-type="bibr" rid="B32">Li et al. (2013)</xref>.</p><p>All known <italic><tp:taxon-name><tp:taxon-name-part taxon-name-part-type="genus">Psyttalia</tp:taxon-name-part></tp:taxon-name></italic> species from China have the setose part of ovipositor sheath about as long as the metasoma or slightly longer (= 3–5 times as long as first metasomal tergite). If the sheath is about twice as long as the metasoma, see the similar <italic><tp:taxon-name><tp:taxon-name-part taxon-name-part-type="genus">Phaedrotoma</tp:taxon-name-part> <tp:taxon-name-part taxon-name-part-type="species">daghestanicum</tp:taxon-name-part></tp:taxon-name></italic> (Telenga, 1950) comb. n. that may occur in NW China. It is not included in <italic><tp:taxon-name><tp:taxon-name-part taxon-name-part-type="genus">Psyttalia</tp:taxon-name-part></tp:taxon-name></italic>, because the medio-posterior depression of the mesoscutum is present, vein CU1b of the fore wing is absent, the pterostigma is narrow, vein 1-CU1 of the fore wing is narrow, the precoxal sulcus is absent and the second metasomal tergite is as long as the third tergite (<xref ref-type="bibr" rid="B24">Fischer 1983</xref>). It is included in <italic><tp:taxon-name><tp:taxon-name-part taxon-name-part-type="genus">Phaedrotoma</tp:taxon-name-part></tp:taxon-name></italic> because it keys out there in the key by <xref ref-type="bibr" rid="B32">Li et al. (2013)</xref> and in the key below.</p><p>The genus <italic><tp:taxon-name><tp:taxon-name-part taxon-name-part-type="genus">Psyttalia</tp:taxon-name-part></tp:taxon-name></italic> Walker may be confused with <italic><tp:taxon-name><tp:taxon-name-part taxon-name-part-type="genus">Psyttoma</tp:taxon-name-part></tp:taxon-name></italic> van Achterberg &amp; Li and some species of <italic><tp:taxon-name><tp:taxon-name-part taxon-name-part-type="genus">Phaedrotoma</tp:taxon-name-part></tp:taxon-name></italic> Foerster (<xref ref-type="bibr" rid="B32">Li et al. 2013</xref>), because of the acute hypopygium and far-protruding ovipositor. They can be separated as follows (for convenience <italic><tp:taxon-name><tp:taxon-name-part taxon-name-part-type="genus">Rhogadopsis</tp:taxon-name-part></tp:taxon-name></italic> is added because sometimes <italic><tp:taxon-name><tp:taxon-name-part taxon-name-part-type="genus">Rhogadopsis</tp:taxon-name-part></tp:taxon-name></italic> species are mistaken for <italic><tp:taxon-name><tp:taxon-name-part taxon-name-part-type="genus">Psyttalia</tp:taxon-name-part></tp:taxon-name></italic>).</p><!--PageBreak--><table-wrap content-type="key" position="anchor" orientation="portrait"><table id="TID0ELLAC" rules="all"><tbody><tr><td rowspan="1" colspan="1">1</td><td rowspan="1" colspan="1">Scutellum distinctly protruding above level of mesoscutum; hypopygium of ♀ distinctly acute apically and about 0.3 times as long as metasoma <bold>and</bold> hind wing narrow; hind femur very robust, 2–3 times as long as wide; labrum slanted backwards, leaving a depression below clypeus; medio-anterior veins of hind wing of ♂ strongly widened</td><td rowspan="1" colspan="1">
                    <bold><italic><tp:taxon-name><tp:taxon-name-part taxon-name-part-type="genus">Psyttoma</tp:taxon-name-part></tp:taxon-name></italic> van Achterberg &amp; Li, 2012</bold>
                  </td></tr><tr><td rowspan="1" colspan="1">–</td><td rowspan="1" colspan="1">Scutellum at level of mesoscutum; hypopygium of ♀ variable, <bold>if</bold> distinctly acute apically and about 0.3 times as long as metasoma <bold>then</bold> hind wing moderately wide and hind femur slender, 4–5 times as long as wide; labrum normal, without depression below clypeus; medio-anterior veins of hind wing of ♂ narrow</td><td rowspan="1" colspan="1">
                    <bold>2</bold>
                  </td></tr><tr><td rowspan="1" colspan="1">2</td><td rowspan="1" colspan="1">Hypopygium of ♀ often distinctly acute apically and 0.3–0.6 times as long as metasoma, <bold>if</bold> without narrow acute apex <bold>then</bold> vein 2-SR+M of fore wing distinctly widened medially; second metasomal tergite strongly transverse and shorter than third tergite; first discal cell of fore wing transverse (Fig. <xref ref-type="fig" rid="F6">28</xref>), but less so in <italic><tp:taxon-name><tp:taxon-name-part taxon-name-part-type="genus">Psyttalia</tp:taxon-name-part> <tp:taxon-name-part taxon-name-part-type="species">cyclogaster</tp:taxon-name-part></tp:taxon-name></italic> (Fig. <xref ref-type="fig" rid="F4">14</xref>); vein m-cu of fore wing often gradually merging into vein 2-CU1 and more or less curved (Fig. <xref ref-type="fig" rid="F6">28</xref>); Old World</td><td rowspan="1" colspan="1">
                    <bold><italic><tp:taxon-name><tp:taxon-name-part taxon-name-part-type="genus">Psyttalia</tp:taxon-name-part></tp:taxon-name></italic> Walker, 1860</bold>
                  </td></tr><tr><td rowspan="1" colspan="1">–</td><td rowspan="1" colspan="1">Hypopygium of ♀ obtuse apically or nearly so and 0.1–0.3 times as long as metasoma; <bold>if</bold> rather acute apically and enlarged, <bold>then</bold> vein 2-SR+M of fore wing narrow medially, second tergite less transverse and about as long as third tergite; first discal cell of fore wing usually less transverse (Fig. <xref ref-type="fig" rid="F20">101</xref>); vein m-cu of fore wing usually angled with vein 2-CU1 and straight (Fig. <xref ref-type="fig" rid="F20">101</xref>); cosmopolitan</td><td rowspan="1" colspan="1">
                    <bold>3</bold>
                  </td></tr><tr><td rowspan="1" colspan="1">3</td><td rowspan="1" colspan="1">Propodeum with medio-longitudinal carina anteriorly; vein m-cu of fore wing often gradually merging into 2-CU1 and linear with vein 2-M or nearly so; vein 1r-m of hind wing less oblique and 0.6–1.0 times as long as vein 1-M (combined with a comparatively wide hind wing); anterior groove of metapleuron crenulate dorsally; vein CU1b of fore wing medium-sized</td><td rowspan="1" colspan="1">
                    <bold><italic><tp:taxon-name><tp:taxon-name-part taxon-name-part-type="genus">Rhogadopsis</tp:taxon-name-part></tp:taxon-name></italic> Brèthes, 1913</bold>
                  </td></tr><tr><td rowspan="1" colspan="1">–</td><td rowspan="1" colspan="1">Medio-longitudinal carina of propodeum absent anteriorly; vein m-cu of fore wing angled with vein 2-M, <bold>if</bold> rarely linear <bold>then</bold> angled with vein 2-CU1; vein 1r-m of hind wing usually distinctly oblique and 0.3–0.6 times as long as vein 1-M; at least dorsal half of anterior groove of metapleuron smooth; vein CU1b of fore wing usually short or absent, but sometimes medium-sized</td><td rowspan="1" colspan="1">
                    <bold><italic><tp:taxon-name><tp:taxon-name-part taxon-name-part-type="genus">Phaedrotoma</tp:taxon-name-part></tp:taxon-name></italic> Foerster, 1863</bold>
                  </td></tr></tbody></table></table-wrap></tp:treatment-sec><tp:treatment-sec sec-type="key" id="SECID0EQAAG"><title>Key to East Palaearctic and North Oriental species of the genus <italic><tp:taxon-name><tp:taxon-name-part taxon-name-part-type="genus">Psyttalia</tp:taxon-name-part></tp:taxon-name></italic> Walker</title><table-wrap content-type="key" position="anchor" orientation="portrait"><table id="TID0E1AAE" rules="all"><tbody><tr><td rowspan="1" colspan="1">1</td><td rowspan="1" colspan="1">Scutellum medio-posteriorly densely setose and micro-sculptured, and slightly protruding or pinched subposteriorly (Figs <xref ref-type="fig" rid="F4">16</xref>, <xref ref-type="fig" rid="F4">17</xref>); vein m-cu of fore wing distinctly postfurcal (Fig. <xref ref-type="fig" rid="F4">14</xref>) to subinterstitial; area behind stemmaticum with a small pit and in front of anterior ocellus with a smooth protuberance (Figs <xref ref-type="fig" rid="F4">20</xref>, <xref ref-type="fig" rid="F4">21</xref>; often absent or obsolescent in small specimens); propodeum largely finely rugose (Fig. <xref ref-type="fig" rid="F4">17</xref>); [hind femur 3.5–4.2 times as long as wide (Fig. <xref rid="F5" ref-type="fig"><!--PageBreak-->25</xref>); antenna with 26–39 segments; setose part of ovipositor sheath 0.43–0.57 times as long as fore wing and 1.31.8 times hind tibia; T2 more or less micro-sculptured; clypeus flattened, medium-sized trapezoid (Fig. <xref ref-type="fig" rid="F4">19</xref>)]</td><td rowspan="1" colspan="1">
                    <bold><italic><tp:taxon-name><tp:taxon-name-part taxon-name-part-type="genus">Psyttalia</tp:taxon-name-part> <tp:taxon-name-part taxon-name-part-type="species">cyclogaster</tp:taxon-name-part></tp:taxon-name></italic> (Thomson, 1895)</bold>
                  </td></tr><tr><td rowspan="1" colspan="1">–</td><td rowspan="1" colspan="1">Scutellum medio-posteriorly with some setae and smooth, and flat subposteriorly (Figs <xref ref-type="fig" rid="F2">4</xref>, <xref ref-type="fig" rid="F8">37</xref>, <xref ref-type="fig" rid="F12">58</xref>, <xref ref-type="fig" rid="F14">68</xref>); vein m-cu of fore wing more or less antefurcal (Figs <xref ref-type="fig" rid="F2">2</xref>, <xref ref-type="fig" rid="F6">28</xref>, <xref ref-type="fig" rid="F12">55</xref>, <xref ref-type="fig" rid="F16">78</xref>, <xref ref-type="fig" rid="F18">90</xref>); area behind stemmaticum without a pit or pit minute and in front of anterior ocellus flat or with a narrow convex ridge (Figs <xref ref-type="fig" rid="F2">8</xref>, <xref ref-type="fig" rid="F6">32</xref>, <xref ref-type="fig" rid="F16">84</xref>, <xref ref-type="fig" rid="F18">96</xref>); propodeum at least partly smooth (Figs <xref ref-type="fig" rid="F2">5</xref>, <xref ref-type="fig" rid="F6">30</xref>, <xref ref-type="fig" rid="F12">64</xref>, <xref ref-type="fig" rid="F14">68</xref>, <xref ref-type="fig" rid="F18">93</xref>)</td><td rowspan="1" colspan="1">
                    <bold>2</bold>
                  </td></tr><tr><td rowspan="1" colspan="1">2</td><td rowspan="1" colspan="1">Propodeum with pair of complete, medium-sized and coarsely crenulate grooves sublaterally (Fig. <xref ref-type="fig" rid="F18">93</xref>); frons largely punctate-rugose in front of anterior ocellus (Fig. <xref ref-type="fig" rid="F18">96</xref>); vein SR of hind wing absent (Fig. <xref ref-type="fig" rid="F18">90</xref>); sixth tergite longer than fifth tergite or nearly as long and ivory (Figs <xref ref-type="fig" rid="F17">89</xref>, <xref ref-type="fig" rid="F18">99</xref>); vein m-cu of fore wing subparallel to vein 1-M, straight and vein 2-SR+M slender (Fig. <xref ref-type="fig" rid="F18">90</xref>); antenna with 52–53 segments</td><td rowspan="1" colspan="1">
                    <bold><italic><tp:taxon-name><tp:taxon-name-part taxon-name-part-type="genus">Psyttalia</tp:taxon-name-part> <tp:taxon-name-part taxon-name-part-type="species">spectabilis</tp:taxon-name-part></tp:taxon-name></italic> van Achterberg, sp. n.</bold>
                  </td></tr><tr><td rowspan="1" colspan="1">–</td><td rowspan="1" colspan="1">Propodeum at most with pair of finely crenulate narrow grooves (Fig. <xref ref-type="fig" rid="F16">80</xref>) or with wide and incomplete crenulate grooves anteriorly (Figs <xref ref-type="fig" rid="F10">47</xref>, <xref ref-type="fig" rid="F12">64</xref>, <xref ref-type="fig" rid="F14">68</xref>); frons smooth in front of anterior ocellus, at most near antennal sockets sculptured (Figs <xref ref-type="fig" rid="F10">50</xref>, <xref ref-type="fig" rid="F14">72</xref>, <xref ref-type="fig" rid="F16">84</xref>); vein SR of hind wing indicated as faint depression (Fig. <xref ref-type="fig" rid="F16">78</xref>); sixth tergite shorter than fifth tergite or nearly as long and usually black or brownish yellow (Figs <xref ref-type="fig" rid="F2">12</xref>, <xref ref-type="fig" rid="F10">51</xref>, <xref ref-type="fig" rid="F14">73</xref>); vein m-cu of fore wing usually distinctly converging to vein 1-M posteriorly, more or less curved and vein 2-SR+M more or less widened (Figs <xref ref-type="fig" rid="F2">2</xref>, <xref ref-type="fig" rid="F6">28</xref>, <xref ref-type="fig" rid="F8">35</xref>, <xref ref-type="fig" rid="F12">55</xref>, <xref ref-type="fig" rid="F14">66</xref>, <xref ref-type="fig" rid="F16">78</xref>); antenna with 36–55 segments</td><td rowspan="1" colspan="1">
                    <bold>3</bold>
                  </td></tr><tr><td rowspan="1" colspan="1">3</td><td rowspan="1" colspan="1">Vein r of fore wing 0.7–1.0 times vein 2-SR (Fig. <xref ref-type="fig" rid="F6">28</xref>); vein 2-SR+M of fore wing distinctly widened (Fig. <xref ref-type="fig" rid="F6">28</xref>); antenna largely brownish yellow</td><td rowspan="1" colspan="1">
                    <bold>4</bold>
                  </td></tr><tr><td rowspan="1" colspan="1">–</td><td rowspan="1" colspan="1">Vein r of fore wing 0.3–0.5 times vein 2-SR (Figs <xref ref-type="fig" rid="F2">2</xref>, <xref ref-type="fig" rid="F8">35</xref>, <xref ref-type="fig" rid="F12">55</xref>, <xref ref-type="fig" rid="F14">66</xref>); vein 2-SR+M of fore wing hardly or not widened (Figs <xref ref-type="fig" rid="F2">2</xref>, <xref ref-type="fig" rid="F12">55</xref>, <xref ref-type="fig" rid="F16">78</xref>); antenna (except scapus and pedicellus) dark brown or brown</td><td rowspan="1" colspan="1">
                    <bold>6</bold>
                  </td></tr><tr><td rowspan="1" colspan="1">4</td><td rowspan="1" colspan="1">Vein 2-SR+M of fore wing 3.5–4.0 times as long as wide (Fig. <xref ref-type="fig" rid="F6">28</xref>); vein m-cu of fore wing weakly curved or straight (Fig. <xref ref-type="fig" rid="F6">28</xref>)</td><td rowspan="1" colspan="1">
                    <bold><italic><tp:taxon-name><tp:taxon-name-part taxon-name-part-type="genus">Psyttalia</tp:taxon-name-part> <tp:taxon-name-part taxon-name-part-type="species">incisi</tp:taxon-name-part></tp:taxon-name></italic> (Silvestri, 1916)</bold>
                  </td></tr><tr><td rowspan="1" colspan="1">–</td><td rowspan="1" colspan="1">Vein 2-SR+M of fore wing about twice as long as wide; vein m-cu of fore wing strongly curved</td><td rowspan="1" colspan="1">
                    <bold>5</bold>
                  </td></tr><tr><td rowspan="1" colspan="1">5</td><td rowspan="1" colspan="1">Vein r of fore wing about 0.8 times vein 2-SR; vein 1-CU1 of fore wing about as long as vein cu-a</td><td rowspan="1" colspan="1">
                    <bold><italic><tp:taxon-name><tp:taxon-name-part taxon-name-part-type="genus">Psyttalia</tp:taxon-name-part> <tp:taxon-name-part taxon-name-part-type="species">makii</tp:taxon-name-part></tp:taxon-name></italic> (Sonan, 1932)</bold>
                  </td></tr><tr><td rowspan="1" colspan="1">–</td><td rowspan="1" colspan="1">Vein r of fore wing about as long as vein 2-SR; vein 1-CU1 of fore wing at most 0.7 times as long as vein cu-a</td><td rowspan="1" colspan="1">
                    <bold><italic><tp:taxon-name><tp:taxon-name-part taxon-name-part-type="genus">Psyttalia</tp:taxon-name-part> <tp:taxon-name-part taxon-name-part-type="species">fletcheri</tp:taxon-name-part></tp:taxon-name></italic> (Silvestri, 1916)</bold>
                  </td></tr><tr><td rowspan="1" colspan="1">6</td><td rowspan="1" colspan="1">Head directly narrowed behind eyes in dorsal view, eye 3–6 times longer than temple (Figs <xref ref-type="fig" rid="F2">8</xref>, <xref ref-type="fig" rid="F10">50</xref>); wing membrane subhyaline (Fig. <xref ref-type="fig" rid="F1">1</xref>); hypopygium of ♀ pale yellowish or pale brown medio-ventrally (Figs <xref ref-type="fig" rid="F2">12</xref>, <xref ref-type="fig" rid="F10">51</xref>); length of fore wing 2.8–3.4 mm; antenna of ♀ with 36–44 segments</td><td rowspan="1" colspan="1">
                    <bold>7</bold>
                  </td></tr><tr><td rowspan="1" colspan="1">–</td><td rowspan="1" colspan="1">Head gradually narrowed behind eyes in dorsal view, eye 1.8–2.5 times longer than temple (Figs <xref ref-type="fig" rid="F14">72</xref>, <xref ref-type="fig" rid="F16">84</xref>); wing membrane weakly to distinctly infuscate (Figs <xref rid="F14" ref-type="fig"><!--PageBreak-->66</xref>, <xref rid="F16" ref-type="fig">78</xref>); hypopygium of ♀ dark brown or brown medio-ventrally (Figs <xref ref-type="fig" rid="F14">73</xref>, <xref ref-type="fig" rid="F16">85</xref>); length of fore wing 4.5–5.5 mm; antenna of ♀ with 44–47 segments</td><td rowspan="1" colspan="1">
                    <bold>9</bold>
                  </td></tr><tr><td rowspan="1" colspan="1">7</td><td rowspan="1" colspan="1">Vein 1-CU1 of fore wing strongly widened and nearly as long as vein 2-CU1 (Figs <xref ref-type="fig" rid="F8">34–35</xref>); ocelli large (Fig. <xref ref-type="fig" rid="F8">40</xref>); frons smooth laterally; mesoscutum of ♂ with well-defined V-shaped pale yellow area (Fig. <xref ref-type="fig" rid="F8">37</xref>)</td><td rowspan="1" colspan="1">
                    <bold><italic><tp:taxon-name><tp:taxon-name-part taxon-name-part-type="genus">Psyttalia</tp:taxon-name-part> <tp:taxon-name-part taxon-name-part-type="species">latinervis</tp:taxon-name-part></tp:taxon-name></italic> Wu &amp; van Achterberg, sp. n.</bold>
                  </td></tr><tr><td rowspan="1" colspan="1">–</td><td rowspan="1" colspan="1">Vein 1-CU1 of fore wing at most moderately widened and much shorter than vein 2-CU1 (Figs <xref ref-type="fig" rid="F2">2</xref>, <xref ref-type="fig" rid="F12">55</xref>); ocelli smaller (Fig. <xref ref-type="fig" rid="F2">8</xref>); <bold>if</bold> rather large (Fig. <xref ref-type="fig" rid="F12">61</xref>) then frons punctate laterally (Fig. <xref ref-type="fig" rid="F12">61</xref>); mesoscutum of ♂ without distinct V-shaped area medio-posteriorly (Fig. <xref ref-type="fig" rid="F12">58</xref>), at most mesoscutum with rectangular yellowish brown area medially</td><td rowspan="1" colspan="1">
                    <bold>8</bold>
                  </td></tr><tr><td rowspan="1" colspan="1">8</td><td rowspan="1" colspan="1">OOL 2.0–2.4 times diameter of posterior ocellus and POL slightly longer than diameter of ocellus (Fig. <xref ref-type="fig" rid="F2">8</xref>); frons and vertex laterally largely smooth, except some punctulation (Fig. <xref ref-type="fig" rid="F2">8</xref>); medio-posterior triangular areola of propodeum short (Fig. <xref ref-type="fig" rid="F2">5</xref>); pterostigma dark brown medially (Fig. <xref ref-type="fig" rid="F2">2</xref>); vein 2-SR+M of fore wing about 0.4 times as long as vein m-cu (Fig. <xref ref-type="fig" rid="F2">2</xref>); base of hind tibia and hind tarsus brownish yellow (Fig. <xref ref-type="fig" rid="F2">12</xref>)</td><td rowspan="1" colspan="1">
                    <bold><italic><tp:taxon-name><tp:taxon-name-part taxon-name-part-type="genus">Psyttalia</tp:taxon-name-part> <tp:taxon-name-part taxon-name-part-type="species">carinata</tp:taxon-name-part></tp:taxon-name></italic> (Thomson, 1895)</bold>
                  </td></tr><tr><td rowspan="1" colspan="1">–</td><td rowspan="1" colspan="1">OOL 1.2–1.7 times diameter of posterior ocellus and POL 0.8–1.0 times diameter of ocellus (Figs <xref ref-type="fig" rid="F10">50</xref>, <xref ref-type="fig" rid="F12">61</xref>); frons and vertex punctate laterally (Fig. <xref ref-type="fig" rid="F10">50</xref>); medio-posterior triangular areola of propodeum variable, often longer (Figs <xref ref-type="fig" rid="F10">48</xref>, <xref ref-type="fig" rid="F12">63</xref>, <xref ref-type="fig" rid="F12">64</xref>); pterostigma pale brown medially (Figs <xref ref-type="fig" rid="F9">44</xref>, <xref ref-type="fig" rid="F12">54</xref>, <xref ref-type="fig" rid="F12">55</xref>); vein 2-SR+M of fore wing 0.6–0.8 times as long as vein m-cu (Figs <xref ref-type="fig" rid="F10">45</xref>, <xref ref-type="fig" rid="F12">54</xref>, <xref ref-type="fig" rid="F12">55</xref>); base of hind tibia often and hind tarsus largely dark brown (Fig. <xref ref-type="fig" rid="F12">57</xref>)</td><td rowspan="1" colspan="1">
                    <bold><italic><tp:taxon-name><tp:taxon-name-part taxon-name-part-type="genus">Psyttalia</tp:taxon-name-part> <tp:taxon-name-part taxon-name-part-type="species">majocellata</tp:taxon-name-part></tp:taxon-name></italic> Wu &amp; van Achterberg, sp. n.</bold>
                  </td></tr><tr><td rowspan="1" colspan="1">9</td><td rowspan="1" colspan="1">Mesosoma orange brown, contrasting with mainly black metasoma (Fig. <xref ref-type="fig" rid="F13">65</xref>); hind femur robust and 2.9–3.3 times as long as wide (Fig. <xref ref-type="fig" rid="F14">73</xref>); fore wing distinctly infuscate (Fig. <xref ref-type="fig" rid="F14">66</xref>); vein 2-SR+M of fore wing rather widened (Fig. <xref ref-type="fig" rid="F14">66</xref>); legs yellowish brown (Fig. <xref ref-type="fig" rid="F13">65</xref>); vein 3-SR of fore wing 1.4–1.8 times as long as vein 2-SR (Fig. <xref ref-type="fig" rid="F14">66</xref>)</td><td rowspan="1" colspan="1">
                    <bold><italic><tp:taxon-name><tp:taxon-name-part taxon-name-part-type="genus">Psyttalia</tp:taxon-name-part> <tp:taxon-name-part taxon-name-part-type="species">romani</tp:taxon-name-part></tp:taxon-name></italic> (Fahringer, 1935)</bold>
                  </td></tr><tr><td rowspan="1" colspan="1">–</td><td rowspan="1" colspan="1">Mesosoma mainly black or dark brown as metasoma (Fig. <xref ref-type="fig" rid="F15">77</xref>); hind femur slenderer and 3.5–3.9 times as long as wide (Fig. <xref ref-type="fig" rid="F16">85</xref>); fore wing slightly infuscate (Fig. <xref ref-type="fig" rid="F16">78</xref>); vein 2-SR+M of fore wing slightly widened (Fig. <xref ref-type="fig" rid="F16">78</xref>); legs brownish yellow (Fig. <xref ref-type="fig" rid="F15">77</xref>); vein 3-SR of fore wing 1.4–1.5 times as long as vein 2-SR (Fig. <xref ref-type="fig" rid="F16">78</xref>)</td><td rowspan="1" colspan="1">
                    <bold><italic><tp:taxon-name><tp:taxon-name-part taxon-name-part-type="genus">Psyttalia</tp:taxon-name-part> <tp:taxon-name-part taxon-name-part-type="species">sakhalinica</tp:taxon-name-part></tp:taxon-name></italic> (Tobias, 1998)</bold>
                  </td></tr></tbody></table></table-wrap><fig id="F1" position="float" orientation="portrait"><label>Figure 1.</label><caption><p>
          <italic><tp:taxon-name><tp:taxon-name-part taxon-name-part-type="genus">Psyttalia</tp:taxon-name-part> <tp:taxon-name-part taxon-name-part-type="species">carinata</tp:taxon-name-part></tp:taxon-name></italic> (Thomson), ♀, holotype of <italic><tp:taxon-name><tp:taxon-name-part taxon-name-part-type="genus">Opius</tp:taxon-name-part> <tp:taxon-name-part taxon-name-part-type="species">brevitemporalis</tp:taxon-name-part></tp:taxon-name></italic> Tobias, habitus lateral.</p></caption><graphic xmlns:xlink="http://www.w3.org/1999/xlink" xlink:href="zookeys-629-103-g001.jpg" position="float" orientation="portrait" xlink:type="simple" id="oo_109832.jpg"/></fig><fig id="F2" position="float" orientation="portrait"><label>Figures 2–12.</label><caption><p>
          <italic><tp:taxon-name><tp:taxon-name-part taxon-name-part-type="genus">Psyttalia</tp:taxon-name-part> <tp:taxon-name-part taxon-name-part-type="species">carinata</tp:taxon-name-part></tp:taxon-name></italic> (Thomson), ♀, holotype of <italic><tp:taxon-name><tp:taxon-name-part taxon-name-part-type="genus">Opius</tp:taxon-name-part> <tp:taxon-name-part taxon-name-part-type="species">brevitemporalis</tp:taxon-name-part></tp:taxon-name></italic> Tobias. <bold>2</bold> wings <bold>3</bold> head and mesosoma lateral <bold>4</bold> mesosoma dorsal <bold>5</bold> propodeum and first–third metasomal tergites dorsal <bold>6</bold> base of antenna <bold>7</bold> head anterior <bold>8</bold> head dorsal <bold>9</bold> antenna <bold>10</bold> apex of antenna <bold>11</bold> mandible lateral <bold>12</bold> hind leg and hypopygium lateral.</p></caption><graphic xmlns:xlink="http://www.w3.org/1999/xlink" xlink:href="zookeys-629-103-g002.jpg" position="float" orientation="portrait" xlink:type="simple" id="oo_109834.jpg"/></fig><fig id="F3" position="float" orientation="portrait"><label>Figure 13.</label><caption><p>
          <italic><tp:taxon-name><tp:taxon-name-part taxon-name-part-type="genus">Psyttalia</tp:taxon-name-part> <tp:taxon-name-part taxon-name-part-type="species">cyclogaster</tp:taxon-name-part></tp:taxon-name></italic> (Thomson), ♀, China, Ningshan, habitus lateral.</p></caption><graphic xmlns:xlink="http://www.w3.org/1999/xlink" xlink:href="zookeys-629-103-g003.jpg" position="float" orientation="portrait" xlink:type="simple" id="oo_109835.jpg"/></fig><fig id="F4" position="float" orientation="portrait"><label>Figures 14–24.</label><caption><p>
          <italic><tp:taxon-name><tp:taxon-name-part taxon-name-part-type="genus">Psyttalia</tp:taxon-name-part> <tp:taxon-name-part taxon-name-part-type="species">cyclogaster</tp:taxon-name-part></tp:taxon-name></italic> (Thomson), ♀, China, Ningshan. <bold>14</bold> wings <bold>15</bold> mesosoma lateral <bold>16</bold> mesosoma dorsal <bold>17</bold> propodeum and first–third metasomal tergites dorsal <bold>18</bold> base of antenna <bold>19</bold> head anterior <bold>20</bold> head dorsal <bold>21</bold> detail of posterior part of head and pronotum dorsal <bold>22</bold> antenna <bold>23</bold> apex of antenna <bold>24</bold> mandible antero-lateral.</p></caption><graphic xmlns:xlink="http://www.w3.org/1999/xlink" xlink:href="zookeys-629-103-g004.jpg" position="float" orientation="portrait" xlink:type="simple" id="oo_109838.jpg"/></fig><fig id="F5" position="float" orientation="portrait"><label>Figures 25–27.</label><caption><p>
          <italic><tp:taxon-name><tp:taxon-name-part taxon-name-part-type="genus">Psyttalia</tp:taxon-name-part> <tp:taxon-name-part taxon-name-part-type="species">cyclogaster</tp:taxon-name-part></tp:taxon-name></italic> (Thomson), ♀, China, Ningshan. <bold>25</bold> hind leg lateral <bold>26</bold> hypopygium lateral <bold>27</bold> head lateral.</p></caption><graphic xmlns:xlink="http://www.w3.org/1999/xlink" xlink:href="zookeys-629-103-g005.jpg" position="float" orientation="portrait" xlink:type="simple" id="oo_109839.jpg"/></fig><fig id="F6" position="float" orientation="portrait"><label>Figures 28–32.</label><caption><p>
          <italic><tp:taxon-name><tp:taxon-name-part taxon-name-part-type="genus">Psyttalia</tp:taxon-name-part> <tp:taxon-name-part taxon-name-part-type="species">incisi</tp:taxon-name-part></tp:taxon-name></italic> (Silvestri), ♂, China, Fujian. <bold>28</bold> wings <bold>29</bold> first metasomal tergite dorsal <bold>30</bold> propodeum dorsal <bold>31</bold> head anterior <bold>32</bold> head dorsal.</p></caption><graphic xmlns:xlink="http://www.w3.org/1999/xlink" xlink:href="zookeys-629-103-g006.jpg" position="float" orientation="portrait" xlink:type="simple" id="oo_109840.jpg"/></fig><fig id="F7" position="float" orientation="portrait"><label>Figure 33.</label><caption><p>
          <italic><tp:taxon-name><tp:taxon-name-part taxon-name-part-type="genus">Psyttalia</tp:taxon-name-part> <tp:taxon-name-part taxon-name-part-type="species">latinervis</tp:taxon-name-part></tp:taxon-name></italic> sp. n., ♂, holotype, habitus lateral.</p></caption><graphic xmlns:xlink="http://www.w3.org/1999/xlink" xlink:href="zookeys-629-103-g007.jpg" position="float" orientation="portrait" xlink:type="simple" id="oo_109841.jpg"/></fig><fig id="F8" position="float" orientation="portrait"><label>Figures 34–43.</label><caption><p>
          <italic><tp:taxon-name><tp:taxon-name-part taxon-name-part-type="genus">Psyttalia</tp:taxon-name-part> <tp:taxon-name-part taxon-name-part-type="species">latinervis</tp:taxon-name-part></tp:taxon-name></italic> sp. n., ♂, holotype. <bold>34</bold> wings <bold>35</bold> detail of middle third of fore wing <bold>36</bold> mesosoma lateral <bold>37</bold> mesosoma dorsal <bold>38</bold> propodeum and first–third metasomal tergites dorsal <bold>39</bold> head anterior <bold>40</bold> head dorsal <bold>41</bold> head lateral <bold>42</bold> hind leg <bold>43</bold> antenna.</p></caption><graphic xmlns:xlink="http://www.w3.org/1999/xlink" xlink:href="zookeys-629-103-g008.jpg" position="float" orientation="portrait" xlink:type="simple" id="oo_109842.jpg"/></fig><fig id="F9" position="float" orientation="portrait"><label>Figure 44.</label><caption><p>
          <italic><tp:taxon-name><tp:taxon-name-part taxon-name-part-type="genus">Psyttalia</tp:taxon-name-part> <tp:taxon-name-part taxon-name-part-type="species">majocellata</tp:taxon-name-part></tp:taxon-name></italic> sp. n., ♀, holotype, habitus lateral.</p></caption><graphic xmlns:xlink="http://www.w3.org/1999/xlink" xlink:href="zookeys-629-103-g009.jpg" position="float" orientation="portrait" xlink:type="simple" id="oo_109843.jpg"/></fig><fig id="F10" position="float" orientation="portrait"><label>Figures 45–52.</label><caption><p>
          <italic><tp:taxon-name><tp:taxon-name-part taxon-name-part-type="genus">Psyttalia</tp:taxon-name-part> <tp:taxon-name-part taxon-name-part-type="species">majocellata</tp:taxon-name-part></tp:taxon-name></italic> sp. n., ♀, holotype. <bold>45</bold> wings <bold>46</bold> head and mesosoma lateral <bold>47</bold> mesosoma dorsal <bold>48</bold> propodeum and first–third metasomal tergites dorsal <bold>49</bold> head anterior <bold>50</bold> head dorsal <bold>51</bold> hind femur and hypopygium lateral <bold>52</bold> base of antenna.</p></caption><graphic xmlns:xlink="http://www.w3.org/1999/xlink" xlink:href="zookeys-629-103-g010.jpg" position="float" orientation="portrait" xlink:type="simple" id="oo_109844.jpg"/></fig><fig id="F11" position="float" orientation="portrait"><label>Figure 53.</label><caption><p>
          <italic><tp:taxon-name><tp:taxon-name-part taxon-name-part-type="genus">Psyttalia</tp:taxon-name-part> <tp:taxon-name-part taxon-name-part-type="species">majocellata</tp:taxon-name-part></tp:taxon-name></italic> sp. n., ♂ paratype, habitus lateral.</p></caption><graphic xmlns:xlink="http://www.w3.org/1999/xlink" xlink:href="zookeys-629-103-g011.jpg" position="float" orientation="portrait" xlink:type="simple" id="oo_109845.jpg"/></fig><fig id="F12" position="float" orientation="portrait"><label>Figures 54–64.</label><caption><p>
          <italic><tp:taxon-name><tp:taxon-name-part taxon-name-part-type="genus">Psyttalia</tp:taxon-name-part> <tp:taxon-name-part taxon-name-part-type="species">majocellata</tp:taxon-name-part></tp:taxon-name></italic> sp. n., ♂ paratype, but 64 of ♀ holotype. <bold>54</bold> wings <bold>55</bold> detail of middle third of fore wing <bold>56</bold> mesosoma lateral <bold>57</bold> hind leg <bold>58</bold> mesosoma dorsal <bold>59</bold> propodeum and first–third metasomal tergites dorsal <bold>60</bold> head anterior <bold>61</bold> head dorsal <bold>62</bold> antenna <bold>63–64</bold> metanotum and propodeum dorsal.</p></caption><graphic xmlns:xlink="http://www.w3.org/1999/xlink" xlink:href="zookeys-629-103-g012.jpg" position="float" orientation="portrait" xlink:type="simple" id="oo_109846.jpg"/></fig><fig id="F13" position="float" orientation="portrait"><label>Figure 65.</label><caption><p>
          <italic><tp:taxon-name><tp:taxon-name-part taxon-name-part-type="genus">Psyttalia</tp:taxon-name-part> <tp:taxon-name-part taxon-name-part-type="species">romani</tp:taxon-name-part></tp:taxon-name></italic> (Fahringer), ♀, Russia, Novorossijka, habitus lateral.</p></caption><graphic xmlns:xlink="http://www.w3.org/1999/xlink" xlink:href="zookeys-629-103-g013.jpg" position="float" orientation="portrait" xlink:type="simple" id="oo_109849.jpg"/></fig><fig id="F14" position="float" orientation="portrait"><label>Figures 66–76.</label><caption><p>
          <italic><tp:taxon-name><tp:taxon-name-part taxon-name-part-type="genus">Psyttalia</tp:taxon-name-part> <tp:taxon-name-part taxon-name-part-type="species">romani</tp:taxon-name-part></tp:taxon-name></italic> (Fahringer), ♀, Russia, Novorossijka. <bold>66</bold> wings <bold>67</bold> head and mesosoma lateral <bold>68</bold> mesosoma dorsal <bold>69</bold> first–third metasomal tergites dorsal <bold>70</bold> apex of antenna <bold>71</bold> head anterior <bold>72</bold> head dorsal <bold>73</bold> hind leg and hypopygium lateral <bold>74</bold> mandible lateral <bold>75</bold> antenna <bold>76</bold> base of antenna.</p></caption><graphic xmlns:xlink="http://www.w3.org/1999/xlink" xlink:href="zookeys-629-103-g014.jpg" position="float" orientation="portrait" xlink:type="simple" id="oo_109854.jpg"/></fig><fig id="F15" position="float" orientation="portrait"><label>Figure 77.</label><caption><p>
          <italic><tp:taxon-name><tp:taxon-name-part taxon-name-part-type="genus">Psyttalia</tp:taxon-name-part> <tp:taxon-name-part taxon-name-part-type="species">sakhalinica</tp:taxon-name-part></tp:taxon-name></italic> (Tobias), ♀, holotype, habitus lateral.</p></caption><graphic xmlns:xlink="http://www.w3.org/1999/xlink" xlink:href="zookeys-629-103-g015.jpg" position="float" orientation="portrait" xlink:type="simple" id="oo_109861.jpg"/></fig><fig id="F16" position="float" orientation="portrait"><label>Figures 78–88.</label><caption><p>
          <italic><tp:taxon-name><tp:taxon-name-part taxon-name-part-type="genus">Psyttalia</tp:taxon-name-part> <tp:taxon-name-part taxon-name-part-type="species">sakhalinica</tp:taxon-name-part></tp:taxon-name></italic> (Tobias), ♀, holotype. <bold>78</bold> wings <bold>79</bold> head and mesosoma lateral <bold>80</bold> mesosoma dorsal <bold>81</bold> first–third metasomal tergites dorsal <bold>82</bold> base of antenna <bold>83</bold> head anterior <bold>84</bold> head dorsal <bold>85</bold> hind leg and hypopygium lateral <bold>86</bold> mandible lateral <bold>87</bold> apex of antenna <bold>88</bold> antenna.</p></caption><graphic xmlns:xlink="http://www.w3.org/1999/xlink" xlink:href="zookeys-629-103-g016.jpg" position="float" orientation="portrait" xlink:type="simple" id="oo_109862.jpg"/></fig><fig id="F17" position="float" orientation="portrait"><label>Figure 89.</label><caption><p>
          <italic><tp:taxon-name><tp:taxon-name-part taxon-name-part-type="genus">Psyttalia</tp:taxon-name-part> <tp:taxon-name-part taxon-name-part-type="species">spectabilis</tp:taxon-name-part></tp:taxon-name></italic> sp. n., ♀, holotype, habitus lateral.</p></caption><graphic xmlns:xlink="http://www.w3.org/1999/xlink" xlink:href="zookeys-629-103-g017.jpg" position="float" orientation="portrait" xlink:type="simple" id="oo_109863.jpg"/></fig><fig id="F18" position="float" orientation="portrait"><label>Figures 90–99.</label><caption><p>
          <italic><tp:taxon-name><tp:taxon-name-part taxon-name-part-type="genus">Psyttalia</tp:taxon-name-part> <tp:taxon-name-part taxon-name-part-type="species">spectabilis</tp:taxon-name-part></tp:taxon-name></italic> sp. n., ♀, holotype. <bold>90</bold> wings <bold>91</bold> head and mesosoma lateral <bold>92</bold> mesosoma dorsal <bold>93</bold> propodeum and first–third metasomal tergites dorsal <bold>94</bold> hypopygium lateral <bold>95</bold> head anterior <bold>96</bold> head dorsal <bold>97</bold> base of antenna <bold>98</bold> antenna <bold>99</bold> hind leg and hypopygium lateral.</p></caption><graphic xmlns:xlink="http://www.w3.org/1999/xlink" xlink:href="zookeys-629-103-g018.jpg" position="float" orientation="portrait" xlink:type="simple" id="oo_109866.jpg"/></fig><fig id="F19" position="float" orientation="portrait"><label>Figure 100.</label><caption><p>
          <italic><tp:taxon-name><tp:taxon-name-part taxon-name-part-type="genus">Rhogadopsis</tp:taxon-name-part> <tp:taxon-name-part taxon-name-part-type="species">mediocarinata</tp:taxon-name-part></tp:taxon-name></italic> (Fischer), ♀, holotype of <italic><tp:taxon-name><tp:taxon-name-part taxon-name-part-type="genus">Opius</tp:taxon-name-part> <tp:taxon-name-part taxon-name-part-type="species">vacuus</tp:taxon-name-part></tp:taxon-name></italic> Tobias, habitus lateral.</p></caption><graphic xmlns:xlink="http://www.w3.org/1999/xlink" xlink:href="zookeys-629-103-g019.jpg" position="float" orientation="portrait" xlink:type="simple" id="oo_109873.jpg"/></fig><fig id="F20" position="float" orientation="portrait"><label>Figures 101–110.</label><caption><p>
          <italic><tp:taxon-name><tp:taxon-name-part taxon-name-part-type="genus">Rhogadopsis</tp:taxon-name-part> <tp:taxon-name-part taxon-name-part-type="species">mediocarinata</tp:taxon-name-part></tp:taxon-name></italic> (Fischer), ♀, holotype of <italic><tp:taxon-name><tp:taxon-name-part taxon-name-part-type="genus">Opius</tp:taxon-name-part> <tp:taxon-name-part taxon-name-part-type="species">vacuus</tp:taxon-name-part></tp:taxon-name></italic> Tobias. <bold>101</bold> wings <bold>102</bold> head and mesosoma lateral <bold>103</bold> mesosoma dorsal <bold>104</bold> first–third metasomal tergites dorsal <bold>105</bold> base of antenna <bold>106</bold> head anterior <bold>107</bold> head dorsal <bold>108</bold> mandible lateral <bold>109</bold> hind leg and hypopygium lateral <bold>110</bold> antenna.</p></caption><graphic xmlns:xlink="http://www.w3.org/1999/xlink" xlink:href="zookeys-629-103-g020.jpg" position="float" orientation="portrait" xlink:type="simple" id="oo_109876.jpg"/></fig></tp:treatment-sec><ref-list><ref id="B50"><mixed-citation xmlns:xlink="http://www.w3.org/1999/xlink" xlink:type="simple">
          <person-group><name name-style="western"><surname>Wharton</surname><given-names>RA</given-names></name></person-group> (<year>2009</year>) <article-title>Two new species of <italic><tp:taxon-name><tp:taxon-name-part taxon-name-part-type="genus">Psyttalia</tp:taxon-name-part></tp:taxon-name></italic> Walker (<tp:taxon-name><tp:taxon-name-part taxon-name-part-type="order">Hymenoptera</tp:taxon-name-part></tp:taxon-name>, <tp:taxon-name><tp:taxon-name-part taxon-name-part-type="family">Braconidae</tp:taxon-name-part></tp:taxon-name>, <tp:taxon-name><tp:taxon-name-part taxon-name-part-type="subfamily">Opiinae</tp:taxon-name-part></tp:taxon-name>) reared from fruit-infesting tephritid (<tp:taxon-name><tp:taxon-name-part taxon-name-part-type="order">Diptera</tp:taxon-name-part></tp:taxon-name>) hosts in Kenya.</article-title> <source>ZooKeys</source> <volume>20</volume>: <fpage>349</fpage>–<lpage>377</lpage>. doi: <ext-link xlink:type="simple" ext-link-type="doi" xlink:href="10.3897/zookeys.20.99">10.3897/zookeys.20.99</ext-link></mixed-citation></ref><ref id="B42"><mixed-citation xmlns:xlink="http://www.w3.org/1999/xlink" xlink:type="simple">
          <person-group><name name-style="western"><surname>Tobias</surname><given-names>VI</given-names></name></person-group> (<year>1998</year>) <article-title><tp:taxon-name><tp:taxon-name-part taxon-name-part-type="subfamily">Opiinae</tp:taxon-name-part></tp:taxon-name>.</article-title> In: <person-group><name name-style="western"><surname>Ler</surname><given-names>PA</given-names></name></person-group> (<role>Ed.</role>) <issue-title>Key to the insects of Russian Far East. 4.</issue-title> <source><tp:taxon-name><tp:taxon-name-part taxon-name-part-type="order">Neuropteroidea</tp:taxon-name-part></tp:taxon-name>, <tp:taxon-name><tp:taxon-name-part taxon-name-part-type="order">Mecoptera</tp:taxon-name-part></tp:taxon-name>, <tp:taxon-name><tp:taxon-name-part taxon-name-part-type="order">Hymenoptera</tp:taxon-name-part></tp:taxon-name></source> <volume>3</volume>: <fpage>558</fpage>–<lpage>655</lpage>. [<publisher-name>Dal’nauka</publisher-name>, <publisher-loc>Vladivostok</publisher-loc>]</mixed-citation></ref><ref id="B32"><mixed-citation xmlns:xlink="http://www.w3.org/1999/xlink" xlink:type="simple">
          <person-group><name name-style="western"><surname>Li</surname><given-names>XY</given-names></name><name name-style="western"><surname>Achterberg</surname><given-names>C van</given-names></name><name name-style="western"><surname>Tan</surname><given-names>JC</given-names></name></person-group> (<year>2013</year>) <article-title>Revision of the subfamily <tp:taxon-name><tp:taxon-name-part taxon-name-part-type="subfamily">Opiinae</tp:taxon-name-part></tp:taxon-name> (<tp:taxon-name><tp:taxon-name-part taxon-name-part-type="order">Hymenoptera</tp:taxon-name-part></tp:taxon-name>, <tp:taxon-name><tp:taxon-name-part taxon-name-part-type="family">Braconidae</tp:taxon-name-part></tp:taxon-name>) from Hunan (China), including thirty-six new species and two new genera.</article-title> <source>ZooKeys</source> <volume>268</volume>: <fpage>1</fpage>–<lpage>168</lpage>. doi: <ext-link xlink:type="simple" ext-link-type="doi" xlink:href="10.3897/zookeys.268.4071">10.3897/zookeys.268.4071</ext-link></mixed-citation></ref><ref id="B24"><mixed-citation xmlns:xlink="http://www.w3.org/1999/xlink" xlink:type="simple">
          <person-group><name name-style="western"><surname>Fischer</surname><given-names>M</given-names></name></person-group> (<year>1983</year>) <article-title>Illustrierte Redeskriptionen von Opiinen aus der UdSSR und neue Bestimmungsschlüssel zu den paläarktischen Arten des Subgenus <tp:taxon-name><tp:taxon-name-part taxon-name-part-type="subgenus">Utetes</tp:taxon-name-part></tp:taxon-name> Foerster (<tp:taxon-name><tp:taxon-name-part taxon-name-part-type="order">Hymenoptera</tp:taxon-name-part></tp:taxon-name>, <tp:taxon-name><tp:taxon-name-part taxon-name-part-type="family">Braconidae</tp:taxon-name-part></tp:taxon-name>).</article-title> <source>Annalen des Naturhistorischen Museums in Wien</source> <volume>85</volume>(<issue>B</issue>): <fpage>13</fpage>–<lpage>37</lpage>.</mixed-citation></ref></ref-list></tp:taxon-treatment>
