# Supplementary material for: Review of the East Palaearctic and North Oriental Psyttalia Walker, with the description of three new species (Hymenoptera, Braconidae, Opiinae)
Source: Zookeys. 2016 Nov 7;(629):103–51. doi: 10.3897/zookeys.629.10167 (PMC5126540; doi:10.3897/zookeys.629.10167)
Supplement: XML Treatment for Psyttalia carinata [file zookeys.629.10167-treatment2.xml]

<!DOCTYPE tp:taxon-treatment
  PUBLIC "-//TaxonX//DTD Taxonomic Treatment Publishing DTD v0 20100105//EN" "tax-treatment-NSO.dtd">
<tp:taxon-treatment xmlns:tp="http://www.plazi.org/taxpub"><tp:treatment-meta><kwd-group><label>Taxon classification</label><kwd><named-content content-type="kingdom">Animalia</named-content></kwd><kwd><named-content content-type="order">Hymenoptera</named-content></kwd><kwd><named-content content-type="family">Braconidae</named-content></kwd></kwd-group><mixed-citation publication-type="journal"><person-group><name><surname>Wu</surname><given-names>Qiong</given-names></name><name><surname>van Achterberg</surname><given-names>Cornelis</given-names></name><name><surname>Tan</surname><given-names>Jiang-Li</given-names></name><name><surname>Chen</surname><given-names>Xue-Xin</given-names></name></person-group><article-title>Review of the East Palaearctic and North Oriental <italic><tp:taxon-name><tp:taxon-name-part taxon-name-part-type="genus">Psyttalia</tp:taxon-name-part></tp:taxon-name></italic> Walker, with the description of three new species (<tp:taxon-name><tp:taxon-name-part taxon-name-part-type="order">Hymenoptera</tp:taxon-name-part></tp:taxon-name>, <tp:taxon-name><tp:taxon-name-part taxon-name-part-type="family">Braconidae</tp:taxon-name-part></tp:taxon-name>, <tp:taxon-name><tp:taxon-name-part taxon-name-part-type="subfamily">Opiinae</tp:taxon-name-part></tp:taxon-name>)</article-title><source>Zookeys</source><day>7</day><month>11</month><year>2016</year><volume>2016</volume><issue>629</issue><fpage>103</fpage><lpage>151</lpage><pub-id pub-id-type="doi">10.3897/zookeys.629.10167</pub-id></mixed-citation></tp:treatment-meta><tp:nomenclature><tp:taxon-name>
            <tp:taxon-name-part taxon-name-part-type="genus">Psyttalia</tp:taxon-name-part>
            <tp:taxon-name-part taxon-name-part-type="species">carinata</tp:taxon-name-part>
          </tp:taxon-name><tp:taxon-authority>(Thomson, 1895) s.l.</tp:taxon-authority><xref ref-type="fig" rid="F1">Figs 1</xref><xref ref-type="fig" rid="F2">, 2–12</xref><!--PageBreak--><tp:nomenclature-citation-list><tp:nomenclature-citation><tp:taxon-name>
                <tp:taxon-name-part taxon-name-part-type="genus">Opius</tp:taxon-name-part> <tp:taxon-name-part taxon-name-part-type="species">carinatus</tp:taxon-name-part></tp:taxon-name><comment>Thomson, 1895: 2177.</comment></tp:nomenclature-citation><tp:nomenclature-citation><tp:taxon-name>
                <tp:taxon-name-part taxon-name-part-type="genus">Opius</tp:taxon-name-part> (<tp:taxon-name-part taxon-name-part-type="subgenus">Psyttalia</tp:taxon-name-part>) <tp:taxon-name-part taxon-name-part-type="species">carinatus</tp:taxon-name-part></tp:taxon-name><comment>: <xref ref-type="bibr" rid="B22">Fischer 1972</xref>: 335–337; <xref ref-type="bibr" rid="B42">Tobias 1998</xref>: 613.</comment></tp:nomenclature-citation><tp:nomenclature-citation><tp:taxon-name>
                <tp:taxon-name-part taxon-name-part-type="genus">Psyttalia</tp:taxon-name-part> <tp:taxon-name-part taxon-name-part-type="species">carinata</tp:taxon-name-part></tp:taxon-name><comment>: <xref ref-type="bibr" rid="B28">Fischer and Koponen 1999</xref>: 144; <xref ref-type="bibr" rid="B14">Belokobylskij et al. 2003</xref>: 396; <xref ref-type="bibr" rid="B8">van Achterberg 2004c</xref>: FE on-line database.</comment></tp:nomenclature-citation><!--PageBreak--><tp:nomenclature-citation><tp:taxon-name>
                <tp:taxon-name-part taxon-name-part-type="genus">Opius</tp:taxon-name-part> <tp:taxon-name-part taxon-name-part-type="species">rhagoleticola</tp:taxon-name-part></tp:taxon-name><comment> Sachtleben, 1934: 76; <xref ref-type="bibr" rid="B22">Fischer 1972</xref>: 344–346; <xref ref-type="bibr" rid="B14">Belokobylskij et al. 2003</xref>: 396 (as synonym of <tp:taxon-name><tp:taxon-name-part taxon-name-part-type="genus">Psyttalia</tp:taxon-name-part> <tp:taxon-name-part taxon-name-part-type="species">carinata</tp:taxon-name-part></tp:taxon-name>). </comment></tp:nomenclature-citation><tp:nomenclature-citation><tp:taxon-name>
                <tp:taxon-name-part taxon-name-part-type="genus">Psyttalia</tp:taxon-name-part> <tp:taxon-name-part taxon-name-part-type="species">rhagoleticola</tp:taxon-name-part></tp:taxon-name><comment>: <xref ref-type="bibr" rid="B28">Fischer and Koponen 1999</xref>: 144; <xref ref-type="bibr" rid="B43">Tobias 2000</xref>: 12.</comment></tp:nomenclature-citation><tp:nomenclature-citation><tp:taxon-name>
                <tp:taxon-name-part taxon-name-part-type="genus">Opius</tp:taxon-name-part> (<tp:taxon-name-part taxon-name-part-type="subgenus">Psyttalia</tp:taxon-name-part>) <tp:taxon-name-part taxon-name-part-type="species">ophthalmicus</tp:taxon-name-part></tp:taxon-name><comment>Tobias, 1977: 425, 430, <xref rid="B42" ref-type="bibr">1998</xref>: 613; <xref ref-type="bibr" rid="B25">Fischer 1984</xref>: 114–117. <bold>Syn. n.</bold> (examined).</comment></tp:nomenclature-citation><tp:nomenclature-citation><tp:taxon-name>
                <tp:taxon-name-part taxon-name-part-type="genus">Psyttalia</tp:taxon-name-part> <tp:taxon-name-part taxon-name-part-type="species">ophthalmica</tp:taxon-name-part></tp:taxon-name><comment>: <xref ref-type="bibr" rid="B49">Wharton 1997</xref>: 23; <xref ref-type="bibr" rid="B43">Tobias 2000</xref>: 12.</comment></tp:nomenclature-citation><tp:nomenclature-citation><tp:taxon-name>
                <tp:taxon-name-part taxon-name-part-type="genus">Opius</tp:taxon-name-part> (<tp:taxon-name-part taxon-name-part-type="subgenus">Psyttalia</tp:taxon-name-part>) <tp:taxon-name-part taxon-name-part-type="species">brevitemporalis</tp:taxon-name-part></tp:taxon-name><comment>Tobias, 1998: 613. <bold>Syn. n.</bold> (examined).</comment></tp:nomenclature-citation><tp:nomenclature-citation><tp:taxon-name>
                <tp:taxon-name-part taxon-name-part-type="genus">Psyttalia</tp:taxon-name-part> <tp:taxon-name-part taxon-name-part-type="species">brevitemporalis</tp:taxon-name-part></tp:taxon-name><comment>: <xref ref-type="bibr" rid="B43">Tobias 2000</xref>: 12.</comment></tp:nomenclature-citation></tp:nomenclature-citation-list></tp:nomenclature><tp:treatment-sec sec-type="type material" id="SECID0E5ZBG"><title>Type material.</title><p>Lectotype of <italic><tp:taxon-name><tp:taxon-name-part taxon-name-part-type="genus">Opius</tp:taxon-name-part> <tp:taxon-name-part taxon-name-part-type="species">carinatus</tp:taxon-name-part></tp:taxon-name></italic> here designated, ♀ (<named-content xmlns:xlink="http://www.w3.org/1999/xlink" content-type="dwc:institutional_code" xlink:type="simple">ZIL</named-content>), “Broa” [= North Gottland, <bold>Sweden</bold>], 12–12.vii.[18]50”; 1 paralectotype, ♂ (<named-content xmlns:xlink="http://www.w3.org/1999/xlink" content-type="dwc:institutional_code" xlink:type="simple">ZIL</named-content>) with same label data as lectotype; 1 paralectotype, ♂ (<named-content xmlns:xlink="http://www.w3.org/1999/xlink" content-type="dwc:institutional_code" xlink:type="simple">ZIL</named-content>), “Gott”, “<italic><tp:taxon-name><tp:taxon-name-part taxon-name-part-type="species">carinatus</tp:taxon-name-part></tp:taxon-name></italic> m. “, “<italic><tp:taxon-name><tp:taxon-name-part taxon-name-part-type="genus">Opius</tp:taxon-name-part> <tp:taxon-name-part taxon-name-part-type="species">carinatus</tp:taxon-name-part></tp:taxon-name></italic> Th.”. Paratypes of <italic><tp:taxon-name><tp:taxon-name-part taxon-name-part-type="genus">Opius</tp:taxon-name-part> <tp:taxon-name-part taxon-name-part-type="species">rhagoleticola</tp:taxon-name-part></tp:taxon-name></italic>: 3 ♀ (<named-content xmlns:xlink="http://www.w3.org/1999/xlink" content-type="dwc:institutional_code" xlink:type="simple">RMNH</named-content>, <abbrev xmlns:xlink="http://www.w3.org/1999/xlink" content-type="institution" xlink:title="Zhejiang University at Hangzhou" id="ABBRID0EC3BG" xlink:type="simple">ZJUH</abbrev>), “Cotypus”, “[<bold>Germany</bold>], Naumburg, 1932, aus <italic><tp:taxon-name><tp:taxon-name-part taxon-name-part-type="genus">Rhagoletis</tp:taxon-name-part> <tp:taxon-name-part taxon-name-part-type="species">cerasi</tp:taxon-name-part></tp:taxon-name></italic>, Thiem”, “<italic><tp:taxon-name><tp:taxon-name-part taxon-name-part-type="genus">Opius</tp:taxon-name-part> <tp:taxon-name-part taxon-name-part-type="species">rhagoleticolus</tp:taxon-name-part></tp:taxon-name></italic> Sachtl.” Holotype of <italic><tp:taxon-name><tp:taxon-name-part taxon-name-part-type="genus">Opius</tp:taxon-name-part> <tp:taxon-name-part taxon-name-part-type="species">ophthalmicus</tp:taxon-name-part></tp:taxon-name></italic> ♀ (<named-content xmlns:xlink="http://www.w3.org/1999/xlink" content-type="dwc:institutional_code" xlink:type="simple">ZISP</named-content>), “[<bold>Russia</bold>:], Primorskij kraj, okr. Ussurskiska, 13.ix.[1]968, Kandybina”, “<italic><tp:taxon-name><tp:taxon-name-part taxon-name-part-type="genus">Rhagoletis</tp:taxon-name-part> <tp:taxon-name-part taxon-name-part-type="species">alternatum</tp:taxon-name-part></tp:taxon-name></italic> Flln., Kandybina det.”, “Litsinka v plodach zhipovnika <italic><tp:taxon-name><tp:taxon-name-part taxon-name-part-type="genus">Rosa</tp:taxon-name-part></tp:taxon-name></italic>”, “Holotypus <italic><tp:taxon-name><tp:taxon-name-part taxon-name-part-type="genus">Opius</tp:taxon-name-part> <tp:taxon-name-part taxon-name-part-type="species">ophthalmicus</tp:taxon-name-part></tp:taxon-name></italic> Tobias”; 1 paratype, ♀ (<named-content xmlns:xlink="http://www.w3.org/1999/xlink" content-type="dwc:institutional_code" xlink:type="simple">ZISP</named-content>), same data as holotype. Holotype of <italic><tp:taxon-name><tp:taxon-name-part taxon-name-part-type="genus">Opius</tp:taxon-name-part> <tp:taxon-name-part taxon-name-part-type="species">brevitemporalis</tp:taxon-name-part></tp:taxon-name></italic>, ♀ (<named-content xmlns:xlink="http://www.w3.org/1999/xlink" content-type="dwc:institutional_code" xlink:type="simple">ZISP</named-content>), “[Russia:], Primorskij kraj, Spassk, 21.viii.1987, G. Belokobylskaja”, “<italic><tp:taxon-name><tp:taxon-name-part taxon-name-part-type="genus">Opius</tp:taxon-name-part> <tp:taxon-name-part taxon-name-part-type="species">brevitemporalis</tp:taxon-name-part></tp:taxon-name></italic> sp. n., det. Tobias ‘95”, “Holotypus <italic><tp:taxon-name><tp:taxon-name-part taxon-name-part-type="genus">Opius</tp:taxon-name-part> <tp:taxon-name-part taxon-name-part-type="species">brevitemporalis</tp:taxon-name-part></tp:taxon-name></italic> Tobias”; 1 paratype, ♀ (<named-content xmlns:xlink="http://www.w3.org/1999/xlink" content-type="dwc:institutional_code" xlink:type="simple">ZISP</named-content>), “Primorskij kraj, zap. Kedrovaja Pad, 25.ix.[1]968, Kandybina”, “[ex] <italic><tp:taxon-name><tp:taxon-name-part taxon-name-part-type="genus">Myioleja</tp:taxon-name-part> <tp:taxon-name-part taxon-name-part-type="species">sinensis</tp:taxon-name-part></tp:taxon-name></italic> Zia, Kandybina det.”, “[ex] <italic><tp:taxon-name><tp:taxon-name-part taxon-name-part-type="genus">Chaetostoma</tp:taxon-name-part> <tp:taxon-name-part taxon-name-part-type="species">continuans</tp:taxon-name-part></tp:taxon-name></italic> Zia &amp; Chen”, “Litsinka v plodach shimolosti <italic><tp:taxon-name><tp:taxon-name-part taxon-name-part-type="genus">Lonicera</tp:taxon-name-part> <tp:taxon-name-part taxon-name-part-type="species">maackii</tp:taxon-name-part></tp:taxon-name></italic> Rupr.”; “Paratypus <italic><tp:taxon-name><tp:taxon-name-part taxon-name-part-type="genus">Opius</tp:taxon-name-part> <tp:taxon-name-part taxon-name-part-type="species">brevitemporalis</tp:taxon-name-part></tp:taxon-name></italic> Tobias”.</p></tp:treatment-sec><tp:treatment-sec sec-type="material" id="SECID0E2AAI"><title>Additional material.</title><p>1 ♂ (<named-content xmlns:xlink="http://www.w3.org/1999/xlink" content-type="dwc:institutional_code" xlink:type="simple">ZISP</named-content>), “[Russia], Ilmenskij zapoved, Tseljainskoj obl., 15.vii.[1]959, Tobias” (det. Tobias as <italic><tp:taxon-name><tp:taxon-name-part taxon-name-part-type="genus">Opius</tp:taxon-name-part> <tp:taxon-name-part taxon-name-part-type="species">carinatus</tp:taxon-name-part></tp:taxon-name></italic>); 3 ♀ (<named-content xmlns:xlink="http://www.w3.org/1999/xlink" content-type="dwc:institutional_code" xlink:type="simple">ZISP</named-content>), id., but 18.vii.1958. Additional specimens (<named-content xmlns:xlink="http://www.w3.org/1999/xlink" content-type="dwc:institutional_code" xlink:type="simple">ZISP</named-content>) of <italic><tp:taxon-name><tp:taxon-name-part taxon-name-part-type="genus">Psyttalia</tp:taxon-name-part> <tp:taxon-name-part taxon-name-part-type="species">carinata</tp:taxon-name-part></tp:taxon-name></italic> with complete yellowish mesoscutum examined from Gravan, Bijsp, Altajskij kraj, Karagand. Obl., Toshska Obl. (Russia) and Kizhinev (Moldova).</p></tp:treatment-sec><tp:treatment-sec sec-type="Comparative diagnosis" id="SECID0ENCAI"><title>Comparative diagnosis.</title><p>
            <italic><tp:taxon-name><tp:taxon-name-part taxon-name-part-type="genus">Psyttalia</tp:taxon-name-part> <tp:taxon-name-part taxon-name-part-type="species">carinata</tp:taxon-name-part></tp:taxon-name></italic> is a widespread Palaearctic species with the head distinctly narrower behind the eyes in dorsal view (eye 2.5–5 times longer than temple) and medium-sized ocelli (Fig. <xref ref-type="fig" rid="F2">8</xref>). This species is very similar to SW. Palaearctic and Afrotropical <italic><tp:taxon-name><tp:taxon-name-part taxon-name-part-type="genus">Psyttalia</tp:taxon-name-part> <tp:taxon-name-part taxon-name-part-type="species">concolor</tp:taxon-name-part></tp:taxon-name></italic> (Szépligeti, 1910) as indicated by <xref ref-type="bibr" rid="B22">Fischer (1972)</xref>; <italic><tp:taxon-name><tp:taxon-name-part taxon-name-part-type="genus">Psyttalia</tp:taxon-name-part> <tp:taxon-name-part taxon-name-part-type="species">carinata</tp:taxon-name-part></tp:taxon-name></italic> differs by having mesosoma dorsally and the first metasomal tergite mainly or entirely black or dark brown (<italic>vs</italic> brownish or reddish yellow in <italic><tp:taxon-name><tp:taxon-name-part taxon-name-part-type="genus">Psyttalia</tp:taxon-name-part> <tp:taxon-name-part taxon-name-part-type="species">concolor</tp:taxon-name-part></tp:taxon-name></italic>), vein cu-a of fore wing about as long as vein 1-CU1 (<italic>vs</italic> vein cu-a shorter than 1-CU1) and temple slightly less distinctly narrowed behind eyes (<italic>vs</italic> more directly narrowed) and by largely different spectrum of hosts belonging to <italic><tp:taxon-name><tp:taxon-name-part taxon-name-part-type="genus">Carpomya</tp:taxon-name-part></tp:taxon-name></italic>, <italic><tp:taxon-name><tp:taxon-name-part taxon-name-part-type="genus">Chetostoma</tp:taxon-name-part></tp:taxon-name></italic>, <italic><tp:taxon-name><tp:taxon-name-part taxon-name-part-type="genus">Myoleja</tp:taxon-name-part></tp:taxon-name></italic> and <italic><tp:taxon-name><tp:taxon-name-part taxon-name-part-type="genus">Rhagoletis</tp:taxon-name-part></tp:taxon-name></italic> species (<italic>vs</italic><!----> <italic><tp:taxon-name><tp:taxon-name-part taxon-name-part-type="genus">Anastrepha</tp:taxon-name-part></tp:taxon-name></italic>, <italic><tp:taxon-name><tp:taxon-name-part taxon-name-part-type="genus">Bactrocera</tp:taxon-name-part></tp:taxon-name></italic>, <italic><tp:taxon-name><tp:taxon-name-part taxon-name-part-type="genus">Capparimyia</tp:taxon-name-part></tp:taxon-name></italic>, <italic><tp:taxon-name><tp:taxon-name-part taxon-name-part-type="genus">Carpomya</tp:taxon-name-part></tp:taxon-name></italic>, <italic><tp:taxon-name><tp:taxon-name-part taxon-name-part-type="genus">Ceratitis</tp:taxon-name-part></tp:taxon-name></italic>, <italic><tp:taxon-name><tp:taxon-name-part taxon-name-part-type="genus">Dacus</tp:taxon-name-part></tp:taxon-name></italic>, <italic><tp:taxon-name><tp:taxon-name-part taxon-name-part-type="genus">Euphranta</tp:taxon-name-part></tp:taxon-name></italic>, <italic><tp:taxon-name><tp:taxon-name-part taxon-name-part-type="genus">Rhagoletis</tp:taxon-name-part></tp:taxon-name></italic> and <italic><tp:taxon-name><tp:taxon-name-part taxon-name-part-type="genus">Synclera</tp:taxon-name-part></tp:taxon-name></italic> spp.).</p></tp:treatment-sec><tp:treatment-sec sec-type="description" id="SECID0EHHAI"><title>Description.</title><p>Holotype of <italic><tp:taxon-name><tp:taxon-name-part taxon-name-part-type="genus">Opius</tp:taxon-name-part> <tp:taxon-name-part taxon-name-part-type="species">brevitemporalis</tp:taxon-name-part></tp:taxon-name></italic>, ♀, length of body 2.8 mm, of fore wing 3.3 mm.</p><p>
            <italic>Head</italic>. Antenna with 40 segments, bristly and erect setose and 1.5 times as long as fore wing; third segment 1.2 times as long as fourth segment, length of third, fourth <!--PageBreak-->and penultimate segments 2.6, 2.2 and 2.3 times their width, respectively (Figs <xref ref-type="fig" rid="F2">6</xref>, <xref ref-type="fig" rid="F2">10</xref>); length of maxillary palp 0.9 times height of head; length of eye in dorsal view 4.2 times temple (Fig. <xref ref-type="fig" rid="F2">8</xref>); temple in dorsal view shiny, smooth and with sparse setae; OOL: diameter of ocellus: POL = 10:5:6; area behind stemmaticum reclivous and with minute pit (Fig. <xref ref-type="fig" rid="F2">8</xref>); face coarsely punctate with interspaces wider than diameter of punctures, shiny, with a smooth medio-longitudinal convexity widened ventrally (Fig. <xref ref-type="fig" rid="F2">7</xref>); frons slightly depressed behind antennal sockets and with some oblique striae; in front of anterior ocellus with slightly convex ridge, shiny, smooth and glabrous but laterally setose and punctulate (Fig. <xref ref-type="fig" rid="F2">8</xref>); labrum slightly depressed; clypeus transverse, sparsely punctate, convex, and its ventral margin truncate and narrow (Fig. <xref ref-type="fig" rid="F2">7</xref>); width of clypeus 4.3 times its maximum height and 0.7 times width of face; hypoclypeal depression wide and deep (Figs <xref ref-type="fig" rid="F2">7</xref>, <xref ref-type="fig" rid="F2">11</xref>); malar suture wide and shallow, punctate between malar <!--PageBreak--><!--PageBreak-->suture and clypeus; mandible not twisted, apically moderately narrowed and with both teeth wide; mandible normal basally and with narrow ventral carina (Fig. <xref ref-type="fig" rid="F2">11</xref>); occipital carina remains far removed from hypostomal carina and dorsally largely absent; hypostomal carina narrow ventrally.</p><p>
            <italic>Mesosoma</italic>. Length of mesosoma 1.2 times its height; dorsal pronope minute, round; pronotal side largely smooth, but posterior groove dorsally crenulate (Fig. <xref ref-type="fig" rid="F2">3</xref>); propleuron slightly convex; epicnemial area smooth dorsally; precoxal sulcus medially medium-sized and only medially distinctly crenulate, absent anteriorly and posteriorly (Fig. <xref ref-type="fig" rid="F2">3</xref>); remainder of mesopleuron smooth and shiny; pleural sulcus smooth ventrally; mesosternal sulcus moderately deep, narrow and finely crenulate; postpectal carina absent; mesoscutum very shiny and glabrous (Fig. <xref ref-type="fig" rid="F2">4</xref>); notauli only anteriorly as pair of finely crenulate impressions and absent on disc; scutellar sulcus deep and with 6 short crenulae, parallel-sided medially; scutellum moderately convex and smooth, but apically sparsely punctate and setose (Fig. <xref ref-type="fig" rid="F2">4</xref>); metanotum with a protruding medio-longitudinal carina anteriorly and very finely crenulate posteriorly; surface of propodeum smooth and shiny except for rugose area near distinct and reversed Y-shaped median carina (Fig. <xref ref-type="fig" rid="F2">5</xref>), lateral grooves shallow and sparsely crenulate or smooth and anterior groove parallel-sided medially (Fig. <xref ref-type="fig" rid="F2">5</xref>).</p><p>
            <italic>Wings</italic>. Fore wing: 1-SR distinctly longer than wide and linear with 1-M (Fig. <xref ref-type="fig" rid="F2">2</xref>); pterostigma wide triangular (Fig. <xref ref-type="fig" rid="F2">2</xref>); 1-R1 ending at wing apex and 1.6 times as long as pterostigma (Fig. <xref ref-type="fig" rid="F2">2</xref>); r linear with 3-SR and medium-sized; r-m not tubular; r:3-SR:SR1 = 5:33:73; 2-SR:3-SR:r-m = 22:33:11; 1-M straight and SR1 curved; m-cu distinctly antefurcal and slightly curved, 2-M+CU1 moderately widened (as apex of M+CU1: Fig. <xref ref-type="fig" rid="F2">2</xref>) and 0.4 times as long as m-cu; cu-a distinctly postfurcal and 1-CU1 widened; 1-CU1:2-CU1= 5:23; first subdiscal cell closed; CU1b medium-sized; only apex of M+CU1 sclerotized. Hind wing: 1-M of hind wing straight, resulting in subparallel-sided cell apically; M+CU:1-M:1r-m = 5:5:4; cu-a straight; m-cu absent; SR slightly indicated apically.</p><p>
            <italic>Legs</italic>. Length of femur, tibia and basitarsus of hind leg 3.4, 8.0 and 4.4 times as long as width, respectively (Fig. <xref ref-type="fig" rid="F2">12</xref>); hind femur with rather long setae, tarsus and tibia densely setose.</p><p>
            <italic>Metasoma</italic>. Length of first tergite 1.2 times to its apical width, convex medio-posteriorly, its surface strongly and irregularly rugose-punctate (Fig. <xref ref-type="fig" rid="F2">5</xref>), dorsal carinae strong in its basal half and area below depressed; second suture slightly indicated; basal depressions of second tergite large and tergite 0.9 times as long as third tergite; second and following tergites smooth, shiny and sparsely setose; combined length of second and third metasomal tergites 0.25 times total length of metasoma; length of setose part of ovipositor sheath 0.52 times fore wing, 3.8 times first tergite, 2.4 times hind femur, 1.6 times hind tibia and 1.2 times metasoma; hypopygium about 0.5 times as long as metasoma, distinctly acute apically and about reaching apex of metasoma (Fig. <xref ref-type="fig" rid="F2">12</xref>).</p><p>
            <italic>Colour</italic>. Brownish yellow, but stemmaticum and area behind it, mesoscutum, metanotum, propodeum, first tergite and ovipositor sheath mainly black or blackish brown; antenna (except scapus and apically pedicellus), scutellum, pronotum and meso<!--PageBreak-->pleuron dorsally, second third tergites medially, fourth and fifth tergites (except lateral patch), sixth tergite medially, pterostigma and veins dark brown; remainder of sixth tergite yellowish; palpi, mandible (but teeth dark brown), tegulae and legs pale yellow; fore wing membrane subhyaline.</p><p>
            <italic>Male</italic>. Except for the sexual differences males are (as in other spp.) very similar to females; in general the size is less and more often than in females the metasomal tergites are darkened.</p><p>
            <italic>Variation</italic>. Length of fore wing 2.9–3.3 mm; antenna of ♀ with 35(1), 38(1), 39(1) and 40(1) segments, of ♂ 39(1); first tergite 1.1–1.2 times as long as its apical width; hind femur 3.4–4.2 times as long as wide; setose part of ovipositor sheath 0.50–0.54 times as long as fore wing, 0.8–1.1 times mesosoma and 1.5–1.7 times hind tibia; middle of mesoscutum black, chestnut brown or brown; area behind stemmaticum and scutellum dark brown to brownish yellow.</p><p>
            <italic>Variation of type series</italic>. The holotype of <italic><tp:taxon-name><tp:taxon-name-part taxon-name-part-type="genus">Psyttalia</tp:taxon-name-part> <tp:taxon-name-part taxon-name-part-type="species">ophthalmica</tp:taxon-name-part></tp:taxon-name></italic> differs from typical <italic><tp:taxon-name><tp:taxon-name-part taxon-name-part-type="genus">Psyttalia</tp:taxon-name-part> <tp:taxon-name-part taxon-name-part-type="species">carinata</tp:taxon-name-part></tp:taxon-name></italic> by having body partly dark brown and remainder yellowish brown, and scutellum with some setae and punctures posteriorly. These punctures are sometimes also present in typical <italic><tp:taxon-name><tp:taxon-name-part taxon-name-part-type="genus">Psyttalia</tp:taxon-name-part> <tp:taxon-name-part taxon-name-part-type="species">carinata</tp:taxon-name-part></tp:taxon-name></italic> and both have been reared from <italic><tp:taxon-name><tp:taxon-name-part taxon-name-part-type="genus">Rhagoletis</tp:taxon-name-part> <tp:taxon-name-part taxon-name-part-type="species">alternata</tp:taxon-name-part></tp:taxon-name></italic> (Fallén) (rose hip fly; <tp:taxon-name><tp:taxon-name-part taxon-name-part-type="family">Tephritidae</tp:taxon-name-part></tp:taxon-name>). <italic><tp:taxon-name><tp:taxon-name-part taxon-name-part-type="genus">Psyttalia</tp:taxon-name-part> <tp:taxon-name-part taxon-name-part-type="species">brevitemporalis</tp:taxon-name-part></tp:taxon-name></italic> has a similar scutellum (Fig. <xref ref-type="fig" rid="F2">4</xref>), but has the body largely dark brown dorsally and the holotype has the eye in dorsal view 4.2 (paratype 5.2) times as long as temple (4.2 times in holotype of <italic><tp:taxon-name><tp:taxon-name-part taxon-name-part-type="genus">Psyttalia</tp:taxon-name-part> <tp:taxon-name-part taxon-name-part-type="species">ophthalmica</tp:taxon-name-part></tp:taxon-name></italic>, up to 3.8 times in <italic><tp:taxon-name><tp:taxon-name-part taxon-name-part-type="genus">Psyttalia</tp:taxon-name-part> <tp:taxon-name-part taxon-name-part-type="species">carinata</tp:taxon-name-part></tp:taxon-name></italic>). According to <xref ref-type="bibr" rid="B42">Tobias (1998)</xref> <italic><tp:taxon-name><tp:taxon-name-part taxon-name-part-type="genus">Psyttalia</tp:taxon-name-part> <tp:taxon-name-part taxon-name-part-type="species">carinata</tp:taxon-name-part></tp:taxon-name></italic> has the upper half of the mesopleuron granulate and <italic><tp:taxon-name><tp:taxon-name-part taxon-name-part-type="genus">Psyttalia</tp:taxon-name-part> <tp:taxon-name-part taxon-name-part-type="species">rhagoleticola</tp:taxon-name-part></tp:taxon-name></italic> has it completely smooth, but clean specimens have always the mesopleuron smooth and shiny dorsally. The length of the temple in dorsal view seems to be variable. The W. Palaearctic specimens have the eye in dorsal view 2.5 times as long as temple (see fig. 267 in <xref ref-type="bibr" rid="B22">Fischer 1972</xref>) up to 3.8 times. In the East Palaearctic <italic><tp:taxon-name><tp:taxon-name-part taxon-name-part-type="genus">Psyttalia</tp:taxon-name-part> <tp:taxon-name-part taxon-name-part-type="species">brevitemporalis</tp:taxon-name-part></tp:taxon-name></italic> and <italic><tp:taxon-name><tp:taxon-name-part taxon-name-part-type="genus">Psyttalia</tp:taxon-name-part> <tp:taxon-name-part taxon-name-part-type="species">ophthalmica</tp:taxon-name-part></tp:taxon-name></italic> it varies between 4.2–5.2 times and because we could not find additional differences (except some variation in colour), we assume the variation is clinal. Therefore, we treat <italic><tp:taxon-name><tp:taxon-name-part taxon-name-part-type="genus">Psyttalia</tp:taxon-name-part> <tp:taxon-name-part taxon-name-part-type="species">carinata</tp:taxon-name-part></tp:taxon-name></italic> <italic>sensu lato</italic> in this paper and synonymize both species under <italic><tp:taxon-name><tp:taxon-name-part taxon-name-part-type="genus">Psyttalia</tp:taxon-name-part> <tp:taxon-name-part taxon-name-part-type="species">carinata</tp:taxon-name-part></tp:taxon-name></italic>.</p></tp:treatment-sec><tp:treatment-sec sec-type="distribution" id="SECID0EPRAI"><title>Distribution.</title><p>Armenia; Austria; Bulgaria; Czech Republic; Finland; France; Germany; Hungary; Italy; Kazakhstan; Kyrgyzstan; Lithuania; Moldova; Netherlands (new record); Norway (id.); Poland; Russia (including Far East); Sweden; Switzerland; Uzbekistan and former Yugoslavia; introduced into Canada.</p></tp:treatment-sec><tp:treatment-sec sec-type="biology" id="SECID0EURAI"><title>Biology.</title><p>Endoparasitoid of <italic><tp:taxon-name><tp:taxon-name-part taxon-name-part-type="genus">Rhagoletis</tp:taxon-name-part></tp:taxon-name></italic>, <italic><tp:taxon-name><tp:taxon-name-part taxon-name-part-type="genus">Myoleja</tp:taxon-name-part></tp:taxon-name></italic>, <italic><tp:taxon-name><tp:taxon-name-part taxon-name-part-type="genus">Chetostoma</tp:taxon-name-part></tp:taxon-name></italic> and <italic><tp:taxon-name><tp:taxon-name-part taxon-name-part-type="genus">Carpomya</tp:taxon-name-part></tp:taxon-name></italic> species (<tp:taxon-name><tp:taxon-name-part taxon-name-part-type="family">Tephritidae</tp:taxon-name-part></tp:taxon-name>) in fruits.</p></tp:treatment-sec><tp:treatment-sec sec-type="notes" id="SECID0E2SAI"><title>Notes.</title><p>In <abbrev xmlns:xlink="http://www.w3.org/1999/xlink" content-type="institution" xlink:title="Zhejiang University at Hangzhou" id="ABBRID0EBTAI" xlink:type="simple">ZJUH</abbrev> there is a similar female from S. China (Yunnan, Simao, 1982, Shiqing Yang, No. 826893) which most likely represents another new species. It has similar small ocelli and smooth frons, but the entirely mesoscutum is yellow, the base of the hind tibia is dark brown, the head is less transverse and vein m-cu of the fore wing is slightly longer than 2-SR+M (as in <italic><tp:taxon-name><tp:taxon-name-part taxon-name-part-type="genus">Psyttalia</tp:taxon-name-part> <tp:taxon-name-part taxon-name-part-type="species">majocellata</tp:taxon-name-part></tp:taxon-name></italic> sp. n.). Differs from <italic><tp:taxon-name><tp:taxon-name-part taxon-name-part-type="genus">Psyttalia</tp:taxon-name-part> <tp:taxon-name-part taxon-name-part-type="species">majocellata</tp:taxon-name-part></tp:taxon-name></italic> sp. n. by the largely dark brown second–fifth tergites of ♀ (<italic>vs</italic> yellow in ♀ of <italic><tp:taxon-name><tp:taxon-name-part taxon-name-part-type="genus">Psyttalia</tp:taxon-name-part> <tp:taxon-name-part taxon-name-part-type="species">majocellata</tp:taxon-name-part></tp:taxon-name></italic>), the smaller ocelli, the dark brown middle of the pterostigma of ♀ and the less sculptured frons.</p><!--PageBreak--></tp:treatment-sec><tp:treatment-sec><!--Section generated to contain objects referenced in tp:taxon-treatment.--><fig id="F1" position="float" orientation="portrait"><label>Figure 1.</label><caption><p>
          <italic><tp:taxon-name><tp:taxon-name-part taxon-name-part-type="genus">Psyttalia</tp:taxon-name-part> <tp:taxon-name-part taxon-name-part-type="species">carinata</tp:taxon-name-part></tp:taxon-name></italic> (Thomson), ♀, holotype of <italic><tp:taxon-name><tp:taxon-name-part taxon-name-part-type="genus">Opius</tp:taxon-name-part> <tp:taxon-name-part taxon-name-part-type="species">brevitemporalis</tp:taxon-name-part></tp:taxon-name></italic> Tobias, habitus lateral.</p></caption><graphic xmlns:xlink="http://www.w3.org/1999/xlink" xlink:href="zookeys-629-103-g001.jpg" position="float" orientation="portrait" xlink:type="simple" id="oo_109832.jpg"/></fig><fig id="F2" position="float" orientation="portrait"><label>Figures 2–12.</label><caption><p>
          <italic><tp:taxon-name><tp:taxon-name-part taxon-name-part-type="genus">Psyttalia</tp:taxon-name-part> <tp:taxon-name-part taxon-name-part-type="species">carinata</tp:taxon-name-part></tp:taxon-name></italic> (Thomson), ♀, holotype of <italic><tp:taxon-name><tp:taxon-name-part taxon-name-part-type="genus">Opius</tp:taxon-name-part> <tp:taxon-name-part taxon-name-part-type="species">brevitemporalis</tp:taxon-name-part></tp:taxon-name></italic> Tobias. <bold>2</bold> wings <bold>3</bold> head and mesosoma lateral <bold>4</bold> mesosoma dorsal <bold>5</bold> propodeum and first–third metasomal tergites dorsal <bold>6</bold> base of antenna <bold>7</bold> head anterior <bold>8</bold> head dorsal <bold>9</bold> antenna <bold>10</bold> apex of antenna <bold>11</bold> mandible lateral <bold>12</bold> hind leg and hypopygium lateral.</p></caption><graphic xmlns:xlink="http://www.w3.org/1999/xlink" xlink:href="zookeys-629-103-g002.jpg" position="float" orientation="portrait" xlink:type="simple" id="oo_109834.jpg"/></fig></tp:treatment-sec><ref-list><ref id="B22"><mixed-citation xmlns:xlink="http://www.w3.org/1999/xlink" xlink:type="simple">
          <person-group><name name-style="western"><surname>Fischer</surname><given-names>M</given-names></name></person-group> (<year>1972</year>) <article-title><tp:taxon-name><tp:taxon-name-part taxon-name-part-type="order">Hymenoptera</tp:taxon-name-part></tp:taxon-name> <tp:taxon-name><tp:taxon-name-part taxon-name-part-type="family">Braconidae</tp:taxon-name-part></tp:taxon-name> (<tp:taxon-name><tp:taxon-name-part taxon-name-part-type="subfamily">Opiinae</tp:taxon-name-part></tp:taxon-name> I). (Paläarktische Region).</article-title> <source>Das Tierreich</source> <volume>91</volume>: <fpage>1</fpage>–<lpage>620</lpage>.</mixed-citation></ref><ref id="B42"><mixed-citation xmlns:xlink="http://www.w3.org/1999/xlink" xlink:type="simple">
          <person-group><name name-style="western"><surname>Tobias</surname><given-names>VI</given-names></name></person-group> (<year>1998</year>) <article-title><tp:taxon-name><tp:taxon-name-part taxon-name-part-type="subfamily">Opiinae</tp:taxon-name-part></tp:taxon-name>.</article-title> In: <person-group><name name-style="western"><surname>Ler</surname><given-names>PA</given-names></name></person-group> (<role>Ed.</role>) <issue-title>Key to the insects of Russian Far East. 4.</issue-title> <source><tp:taxon-name><tp:taxon-name-part taxon-name-part-type="order">Neuropteroidea</tp:taxon-name-part></tp:taxon-name>, <tp:taxon-name><tp:taxon-name-part taxon-name-part-type="order">Mecoptera</tp:taxon-name-part></tp:taxon-name>, <tp:taxon-name><tp:taxon-name-part taxon-name-part-type="order">Hymenoptera</tp:taxon-name-part></tp:taxon-name></source> <volume>3</volume>: <fpage>558</fpage>–<lpage>655</lpage>. [<publisher-name>Dal’nauka</publisher-name>, <publisher-loc>Vladivostok</publisher-loc>]</mixed-citation></ref><ref id="B28"><mixed-citation xmlns:xlink="http://www.w3.org/1999/xlink" xlink:type="simple">
          <person-group><name name-style="western"><surname>Fischer</surname><given-names>M</given-names></name><name name-style="western"><surname>Koponen</surname><given-names>M</given-names></name></person-group> (<year>1999</year>) <article-title>A survey of <tp:taxon-name><tp:taxon-name-part taxon-name-part-type="subfamily">Opiinae</tp:taxon-name-part></tp:taxon-name> (<tp:taxon-name><tp:taxon-name-part taxon-name-part-type="order">Hymenoptera</tp:taxon-name-part></tp:taxon-name>, <tp:taxon-name><tp:taxon-name-part taxon-name-part-type="family">Braconidae</tp:taxon-name-part></tp:taxon-name>) of Finland, part 2.</article-title> <source>Entomologica Fennica</source> <volume>10</volume>: <fpage>129</fpage>–<lpage>160</lpage>.</mixed-citation></ref><ref id="B14"><mixed-citation xmlns:xlink="http://www.w3.org/1999/xlink" xlink:type="simple">
          <person-group><name name-style="western"><surname>Belokobylskij</surname><given-names>SA</given-names></name><name name-style="western"><surname>Taeger</surname><given-names>A</given-names></name><name name-style="western"><surname>Achterberg</surname><given-names>C van</given-names></name><name name-style="western"><surname>Haeselbarth</surname><given-names>E</given-names></name><name name-style="western"><surname>Riedel</surname><given-names>M</given-names></name></person-group> (<year>2003</year>) <article-title>Checklist of the <tp:taxon-name><tp:taxon-name-part taxon-name-part-type="family">Braconidae</tp:taxon-name-part></tp:taxon-name> (<tp:taxon-name><tp:taxon-name-part taxon-name-part-type="order">Hymenoptera</tp:taxon-name-part></tp:taxon-name>) of Germany.</article-title> <source>Beiträge zur Entomologie</source> <volume>53</volume>(<issue>2</issue>): <fpage>341</fpage>–<lpage>435</lpage>.</mixed-citation></ref><ref id="B8"><mixed-citation xmlns:xlink="http://www.w3.org/1999/xlink" xlink:type="simple">
          <person-group><name name-style="western"><surname>Achterberg</surname><given-names>C van</given-names></name></person-group> (<year>2004c</year>) <source>Fauna Europaea: <tp:taxon-name><tp:taxon-name-part taxon-name-part-type="family">Braconidae</tp:taxon-name-part></tp:taxon-name> (online checklist of European species excluding Caucasus)</source>. <ext-link xlink:type="simple" ext-link-type="uri" xlink:href="http://www.faunaeur.org">http://www.faunaeur.org</ext-link> or <ext-link xlink:type="simple" ext-link-type="uri" xlink:href="http://www.fauna-eu.org">http://www.fauna-eu.org</ext-link></mixed-citation></ref><ref id="B43"><mixed-citation xmlns:xlink="http://www.w3.org/1999/xlink" xlink:type="simple">
          <person-group><name name-style="western"><surname>Tobias</surname><given-names>VI</given-names></name></person-group> (<year>2000</year>) <article-title>New data on subfamily <tp:taxon-name><tp:taxon-name-part taxon-name-part-type="subfamily">Opiinae</tp:taxon-name-part></tp:taxon-name> (<tp:taxon-name><tp:taxon-name-part taxon-name-part-type="order">Hymenoptera</tp:taxon-name-part></tp:taxon-name>, <tp:taxon-name><tp:taxon-name-part taxon-name-part-type="family">Braconidae</tp:taxon-name-part></tp:taxon-name>) from the Russian Far East.</article-title> <source>Far Eastern Entomologist</source> <volume>83</volume>: <fpage>1</fpage>–<lpage>16</lpage>.</mixed-citation></ref><ref id="B25"><mixed-citation xmlns:xlink="http://www.w3.org/1999/xlink" xlink:type="simple">
          <person-group><name name-style="western"><surname>Fischer</surname><given-names>M</given-names></name></person-group> (<year>1984</year>) <article-title>Deskriptionen und Redeskriptionen von Opiinen (<tp:taxon-name><tp:taxon-name-part taxon-name-part-type="order">Hymenoptera</tp:taxon-name-part></tp:taxon-name>, <tp:taxon-name><tp:taxon-name-part taxon-name-part-type="family">Braconidae</tp:taxon-name-part></tp:taxon-name>) aus der paläarktischen Region.</article-title> <source>Annalen des Naturhistorischen Museums in Wien</source> <volume>86</volume>: <fpage>85</fpage>–<lpage>131</lpage>.</mixed-citation></ref><ref id="B49"><mixed-citation xmlns:xlink="http://www.w3.org/1999/xlink" xlink:type="simple">
          <person-group><name name-style="western"><surname>Wharton</surname><given-names>RA</given-names></name></person-group> (<year>1997</year>) <article-title>Generic relationships of opiine <tp:taxon-name><tp:taxon-name-part taxon-name-part-type="family">Braconidae</tp:taxon-name-part></tp:taxon-name> (<tp:taxon-name><tp:taxon-name-part taxon-name-part-type="order">Hymenoptera</tp:taxon-name-part></tp:taxon-name>) parasitic on fruit-infesting <tp:taxon-name><tp:taxon-name-part taxon-name-part-type="family">Tephritidae</tp:taxon-name-part></tp:taxon-name> (<tp:taxon-name><tp:taxon-name-part taxon-name-part-type="order">Diptera</tp:taxon-name-part></tp:taxon-name>).</article-title> <source>Contributions of the American Entomological Institute</source> <volume>30</volume>(<issue>3</issue>): <fpage>1</fpage>–<lpage>53</lpage>.</mixed-citation></ref></ref-list></tp:taxon-treatment>
