# Supplementary material for: Review of the East Palaearctic and North Oriental Psyttalia Walker, with the description of three new species (Hymenoptera, Braconidae, Opiinae)
Source: Zookeys. 2016 Nov 7;(629):103–51. doi: 10.3897/zookeys.629.10167 (PMC5126540; doi:10.3897/zookeys.629.10167)
Supplement: XML Treatment for Psyttalia cyclogaster [file zookeys.629.10167-treatment3.xml]

<!DOCTYPE tp:taxon-treatment
  PUBLIC "-//TaxonX//DTD Taxonomic Treatment Publishing DTD v0 20100105//EN" "tax-treatment-NSO.dtd">
<tp:taxon-treatment xmlns:tp="http://www.plazi.org/taxpub"><tp:treatment-meta><kwd-group><label>Taxon classification</label><kwd><named-content content-type="kingdom">Animalia</named-content></kwd><kwd><named-content content-type="order">Hymenoptera</named-content></kwd><kwd><named-content content-type="family">Braconidae</named-content></kwd></kwd-group><mixed-citation publication-type="journal"><person-group><name><surname>Wu</surname><given-names>Qiong</given-names></name><name><surname>van Achterberg</surname><given-names>Cornelis</given-names></name><name><surname>Tan</surname><given-names>Jiang-Li</given-names></name><name><surname>Chen</surname><given-names>Xue-Xin</given-names></name></person-group><article-title>Review of the East Palaearctic and North Oriental <italic><tp:taxon-name><tp:taxon-name-part taxon-name-part-type="genus">Psyttalia</tp:taxon-name-part></tp:taxon-name></italic> Walker, with the description of three new species (<tp:taxon-name><tp:taxon-name-part taxon-name-part-type="order">Hymenoptera</tp:taxon-name-part></tp:taxon-name>, <tp:taxon-name><tp:taxon-name-part taxon-name-part-type="family">Braconidae</tp:taxon-name-part></tp:taxon-name>, <tp:taxon-name><tp:taxon-name-part taxon-name-part-type="subfamily">Opiinae</tp:taxon-name-part></tp:taxon-name>)</article-title><source>Zookeys</source><day>7</day><month>11</month><year>2016</year><volume>2016</volume><issue>629</issue><fpage>103</fpage><lpage>151</lpage><pub-id pub-id-type="doi">10.3897/zookeys.629.10167</pub-id></mixed-citation></tp:treatment-meta><tp:nomenclature><tp:taxon-name>
            <tp:taxon-name-part taxon-name-part-type="genus">Psyttalia</tp:taxon-name-part>
            <tp:taxon-name-part taxon-name-part-type="species">cyclogaster</tp:taxon-name-part>
          </tp:taxon-name><tp:taxon-authority>(Thomson, 1895)</tp:taxon-authority><tp:taxon-status xmlns:xlink="http://www.w3.org/1999/xlink" xlink:type="simple">comb. n.</tp:taxon-status><xref ref-type="fig" rid="F3">Figs 13</xref><xref ref-type="fig" rid="F4">, 14–24</xref><xref ref-type="fig" rid="F5">, 25–27</xref><tp:nomenclature-citation-list><tp:nomenclature-citation><tp:taxon-name>
                <tp:taxon-name-part taxon-name-part-type="genus">Opius</tp:taxon-name-part> (<tp:taxon-name-part taxon-name-part-type="subgenus">Opius</tp:taxon-name-part>) <tp:taxon-name-part taxon-name-part-type="species">cyclogaster</tp:taxon-name-part></tp:taxon-name><comment>Thomson, 1895: 2178 (examined).</comment></tp:nomenclature-citation><tp:nomenclature-citation><tp:taxon-name>
                <tp:taxon-name-part taxon-name-part-type="genus">Opius</tp:taxon-name-part> (<tp:taxon-name-part taxon-name-part-type="subgenus">Psyttalia</tp:taxon-name-part>) <tp:taxon-name-part taxon-name-part-type="species">cyclogaster</tp:taxon-name-part></tp:taxon-name><comment>: <xref ref-type="bibr" rid="B22">Fischer 1972</xref>: 340–341.</comment></tp:nomenclature-citation><tp:nomenclature-citation><tp:taxon-name>
                <tp:taxon-name-part taxon-name-part-type="genus">Coeloreuteus</tp:taxon-name-part> <tp:taxon-name-part taxon-name-part-type="species">formosanus</tp:taxon-name-part></tp:taxon-name><comment>Watanabe, 1934: 188; <xref ref-type="bibr" rid="B18">Chou 1981</xref>: 74; <xref ref-type="bibr" rid="B17">Chen and He 1997</xref>: 108. <bold>Syn. n.</bold></comment></tp:nomenclature-citation><tp:nomenclature-citation><tp:taxon-name>
                <tp:taxon-name-part taxon-name-part-type="genus">Opius</tp:taxon-name-part> (<tp:taxon-name-part taxon-name-part-type="subgenus">Lissosema</tp:taxon-name-part>) <tp:taxon-name-part taxon-name-part-type="species">proclivis</tp:taxon-name-part></tp:taxon-name><comment>Papp, 1981: 155–157. <bold>Syn. n.</bold> (examined).</comment></tp:nomenclature-citation><tp:nomenclature-citation><tp:taxon-name>
                <tp:taxon-name-part taxon-name-part-type="genus">Opius</tp:taxon-name-part> (<tp:taxon-name-part taxon-name-part-type="subgenus">Psyttalia</tp:taxon-name-part>) <tp:taxon-name-part taxon-name-part-type="species">subcyclogaster</tp:taxon-name-part></tp:taxon-name><comment>Tobias, 1998: 612. <bold>Syn. n.</bold> (examined).</comment></tp:nomenclature-citation><tp:nomenclature-citation><tp:taxon-name>
                <tp:taxon-name-part taxon-name-part-type="genus">Psyttalia</tp:taxon-name-part> <tp:taxon-name-part taxon-name-part-type="species">subcyclogaster</tp:taxon-name-part></tp:taxon-name><comment>: <xref ref-type="bibr" rid="B43">Tobias 2000</xref>: 12.</comment></tp:nomenclature-citation><tp:nomenclature-citation><tp:taxon-name>
                <tp:taxon-name-part taxon-name-part-type="genus">Opius</tp:taxon-name-part> (<tp:taxon-name-part taxon-name-part-type="subgenus">Psyttalia</tp:taxon-name-part>) <tp:taxon-name-part taxon-name-part-type="species">darasunicus</tp:taxon-name-part></tp:taxon-name><comment>Tobias, 1998: 612. S<bold>yn. n.</bold> (examined).</comment></tp:nomenclature-citation><tp:nomenclature-citation><tp:taxon-name>
                <tp:taxon-name-part taxon-name-part-type="genus">Psyttalia</tp:taxon-name-part> <tp:taxon-name-part taxon-name-part-type="species">darasunica</tp:taxon-name-part></tp:taxon-name><comment>: <xref ref-type="bibr" rid="B43">Tobias 2000</xref>: 12.</comment></tp:nomenclature-citation><tp:nomenclature-citation><tp:taxon-name>
                <tp:taxon-name-part taxon-name-part-type="genus">Opius</tp:taxon-name-part> (<tp:taxon-name-part taxon-name-part-type="subgenus">Psyttalia</tp:taxon-name-part>) <tp:taxon-name-part taxon-name-part-type="species">cyclogastroides</tp:taxon-name-part></tp:taxon-name><comment>Tobias, 1998: 613. <bold>Syn. n.</bold> (examined).</comment></tp:nomenclature-citation><tp:nomenclature-citation><tp:taxon-name>
                <tp:taxon-name-part taxon-name-part-type="genus">Psyttalia</tp:taxon-name-part> <tp:taxon-name-part taxon-name-part-type="species">cyclogastroides</tp:taxon-name-part></tp:taxon-name><comment>: <xref ref-type="bibr" rid="B43">Tobias 2000</xref>: 12.</comment></tp:nomenclature-citation><tp:nomenclature-citation><tp:taxon-name>
                <tp:taxon-name-part taxon-name-part-type="genus">Psyttalia</tp:taxon-name-part> <tp:taxon-name-part taxon-name-part-type="species">extensa</tp:taxon-name-part></tp:taxon-name><comment>Weng &amp; Chen, 2001: 84–86; <xref ref-type="bibr" rid="B16">Chen and Weng 2005</xref>: 150–151. <bold>Syn. n.</bold></comment></tp:nomenclature-citation><tp:nomenclature-citation><tp:taxon-name>
                <tp:taxon-name-part taxon-name-part-type="genus">Rhogadopsis</tp:taxon-name-part> <tp:taxon-name-part taxon-name-part-type="species">longicaudifera</tp:taxon-name-part></tp:taxon-name><comment>Li &amp; van Achterberg, 2013: 151–154. <bold>Syn. n.</bold></comment></tp:nomenclature-citation></tp:nomenclature-citation-list></tp:nomenclature><tp:treatment-sec sec-type="type material" id="SECID0EC3AI"><title>Type material.</title><p>Lectotype of <italic><tp:taxon-name><tp:taxon-name-part taxon-name-part-type="genus">Opius</tp:taxon-name-part> <tp:taxon-name-part taxon-name-part-type="species">cyclogaster</tp:taxon-name-part></tp:taxon-name></italic> here designated, ♀ (<named-content xmlns:xlink="http://www.w3.org/1999/xlink" content-type="dwc:institutional_code" xlink:type="simple">ZIL</named-content>), “[<bold>France</bold>:] Delazy, [1872]”, “<italic><tp:taxon-name><tp:taxon-name-part taxon-name-part-type="species">cyclogaster</tp:taxon-name-part></tp:taxon-name></italic> m., “O. <italic><tp:taxon-name><tp:taxon-name-part taxon-name-part-type="species">cyclogaster</tp:taxon-name-part></tp:taxon-name></italic> Th.”. Holotype of <italic><tp:taxon-name><tp:taxon-name-part taxon-name-part-type="genus">Opius</tp:taxon-name-part> <tp:taxon-name-part taxon-name-part-type="species">proclivis</tp:taxon-name-part></tp:taxon-name></italic>, ♀ (TMAB), “<bold>Korea</bold>, prov. South Pyongan, Za-mo san, 60 km NE from Pyongyan, 2.ix.1971”, “No. 231, leg. S. Horvatovich et J. Papp”, “Holotypus ♀ % <tp:taxon-name><tp:taxon-name-part taxon-name-part-type="genus">Opius</tp:taxon-name-part> (<tp:taxon-name-part taxon-name-part-type="subgenus">Lissosema</tp:taxon-name-part>) <tp:taxon-name-part taxon-name-part-type="species">proclivis</tp:taxon-name-part></tp:taxon-name> sp. n., Papp J., 1981”, “Hym. Typ. No. 2841, Museum Budapest”, “<italic><tp:taxon-name><tp:taxon-name-part taxon-name-part-type="genus">Rhogadopsis</tp:taxon-name-part></tp:taxon-name></italic> ♀ <italic><tp:taxon-name><tp:taxon-name-part taxon-name-part-type="species">proclivis</tp:taxon-name-part></tp:taxon-name></italic> Papp, det. Papp J., 2012”. Holotype of <italic><tp:taxon-name><tp:taxon-name-part taxon-name-part-type="genus">Opius</tp:taxon-name-part> <tp:taxon-name-part taxon-name-part-type="species">subcyclogaster</tp:taxon-name-part></tp:taxon-name></italic>, ♀ (<named-content xmlns:xlink="http://www.w3.org/1999/xlink" content-type="dwc:institutional_code" xlink:type="simple">ZISP</named-content>), “[<bold>Russia</bold>:], Zabajkalsk, Tsitin., step, 1.vii.[1]975, Kasparjan”, “<italic><tp:taxon-name><tp:taxon-name-part taxon-name-part-type="genus">Opius</tp:taxon-name-part> <tp:taxon-name-part taxon-name-part-type="species">subcyclogaster</tp:taxon-name-part></tp:taxon-name></italic> sp. n., Tobias det. 1998”, “Holotypus <italic><tp:taxon-name><tp:taxon-name-part taxon-name-part-type="genus">Opius</tp:taxon-name-part> <tp:taxon-name-part taxon-name-part-type="species">subcyclogaster</tp:taxon-name-part></tp:taxon-name></italic> Tobias”. Holotype of <italic><tp:taxon-name><tp:taxon-name-part taxon-name-part-type="genus">Opius</tp:taxon-name-part> <tp:taxon-name-part taxon-name-part-type="species">darasunicus</tp:taxon-name-part></tp:taxon-name></italic>, ♀ (<named-content xmlns:xlink="http://www.w3.org/1999/xlink" content-type="dwc:institutional_code" xlink:type="simple">ZISP</named-content>), “[Russia:], 9 km S Kurorta, Darasun, Tsit. Obl., 27.vi.[1]975, Kasparjan”, “<italic><tp:taxon-name><tp:taxon-name-part taxon-name-part-type="genus">Opius</tp:taxon-name-part> <tp:taxon-name-part taxon-name-part-type="species">darasunicus</tp:taxon-name-part></tp:taxon-name></italic> sp. n., Tobias det. 1998”, “Holotypus <italic><tp:taxon-name><tp:taxon-name-part taxon-name-part-type="genus">Opius</tp:taxon-name-part> <tp:taxon-name-part taxon-name-part-type="species">darasunicus</tp:taxon-name-part></tp:taxon-name></italic> Tobias”. Holotype of <italic><tp:taxon-name><tp:taxon-name-part taxon-name-part-type="genus">Opius</tp:taxon-name-part> <tp:taxon-name-part taxon-name-part-type="species">cyclogastroides</tp:taxon-name-part></tp:taxon-name></italic>, ♀ (<named-content xmlns:xlink="http://www.w3.org/1999/xlink" content-type="dwc:institutional_code" xlink:type="simple">ZISP</named-content>), “[Russia:], Primorskij kraj, 20 km YuV Ussurijska, na svet, 18-21.vii.1996, S. Belokobylskij”, “<italic><tp:taxon-name><tp:taxon-name-part taxon-name-part-type="genus">Opius</tp:taxon-name-part> <tp:taxon-name-part taxon-name-part-type="species">cyclogastroides</tp:taxon-name-part></tp:taxon-name></italic> sp. n., Tobias det. 1998”, “Holotypus <italic><tp:taxon-name><tp:taxon-name-part taxon-name-part-type="genus">Opius</tp:taxon-name-part> <tp:taxon-name-part taxon-name-part-type="species">cyclogastroides</tp:taxon-name-part></tp:taxon-name></italic> Tobias”; 1 paratype, ♀ (<named-content xmlns:xlink="http://www.w3.org/1999/xlink" content-type="dwc:institutional_code" xlink:type="simple">ZISP</named-content>), “[Russia:], Primorskij kraj, 10 km YuYuZ Partizanska, les, opushki, 12–13.vii.1996, S. Belokobylskij”, “Paratypus <italic><tp:taxon-name><tp:taxon-name-part taxon-name-part-type="genus">Opius</tp:taxon-name-part> <tp:taxon-name-part taxon-name-part-type="species">cyclogastroides</tp:taxon-name-part></tp:taxon-name></italic> Tobias”. Holotype of <italic><tp:taxon-name><tp:taxon-name-part taxon-name-part-type="genus">Rhogadopsis</tp:taxon-name-part> <tp:taxon-name-part taxon-name-part-type="species">longicaudifera</tp:taxon-name-part></tp:taxon-name></italic>, ♀ (<abbrev xmlns:xlink="http://www.w3.org/1999/xlink" content-type="institution" xlink:title="Zhejiang University at Hangzhou" id="ABBRID0EQDBI" xlink:type="simple">ZJUH</abbrev>), “S. <bold>China</bold>: <bold>Hunan</bold>, Yongzhou, Jiangyong, Yuankou, 28.v.1988, Jian-Ping Liu, No. 181”.</p></tp:treatment-sec><tp:treatment-sec sec-type="material" id="SECID0EZDBI"><title>Additional material.</title><p>1 ♀ (<named-content xmlns:xlink="http://www.w3.org/1999/xlink" content-type="dwc:institutional_code" xlink:type="simple">ZISP</named-content>), “[<bold>Japan</bold>: Kyushu], Miyazaki, Yatake, 700 m, Shiiba-mura, 21.vii.1992, V. Makarkin”; 1 ♀ (<named-content xmlns:xlink="http://www.w3.org/1999/xlink" content-type="dwc:institutional_code" xlink:type="simple">ZISP</named-content>), “[<bold>Russia</bold>:], 9 km S Kurorta, Darasun, Tsit. Obl., 27.vi.[1]975, Kasparjan” (under <italic><tp:taxon-name><tp:taxon-name-part taxon-name-part-type="genus">Opius</tp:taxon-name-part> <tp:taxon-name-part taxon-name-part-type="species">subcyclogaster</tp:taxon-name-part></tp:taxon-name></italic>); 1 ♀ (<named-content xmlns:xlink="http://www.w3.org/1999/xlink" content-type="dwc:institutional_code" xlink:type="simple">ZISP</named-content>), “[Russia:], Primorskij kraj, 20 km YuV Ussurijska, les, 5.viii. 1991, Belokobylskij”; 1 ♀ (<named-content xmlns:xlink="http://www.w3.org/1999/xlink" content-type="dwc:institutional_code" xlink:type="simple">ZISP</named-content>), id., but nzap. “Kedrovaja Pad”, dubnjak, 22.vii.1979; 1 ♂ (<named-content xmlns:xlink="http://www.w3.org/1999/xlink" content-type="dwc:institutional_code" xlink:type="simple">ZISP</named-content>), id., but Baradash-Levada, 2.ix.1978; 1 ♀ (<named-content xmlns:xlink="http://www.w3.org/1999/xlink" content-type="dwc:institutional_code" xlink:type="simple">ZISP</named-content>), id., but Anisimovka, poljan, 12.vii.1984; 1 ♀ (<named-content xmlns:xlink="http://www.w3.org/1999/xlink" content-type="dwc:institutional_code" xlink:type="simple">ZISP</named-content>), “[Russia:] Ilmenskij Zapoved, Tseljabinskoj obl., 17.vii.1950, Tobias”; 1 ♀ (<named-content xmlns:xlink="http://www.w3.org/1999/xlink" content-type="dwc:institutional_code" xlink:type="simple">ZISP</named-content>), “<bold>Kazachst[an</bold>], Janvartsevo, prav., b. Urala, 31.viii.[1]949, Rubolph”; 1 ♀ (<abbrev xmlns:xlink="http://www.w3.org/1999/xlink" content-type="institution" xlink:title="Northwest University Xi’an" id="ABBRID0EPGBI" xlink:type="simple">NWUX</abbrev>), “NW. <bold>China</bold>: <bold>Shaanxi</bold>, Xunyangba, Ningshan, c. 1300 m, 2.vi.2014, <named-content xmlns:xlink="http://www.w3.org/1999/xlink" content-type="dwc:verbatimCoordinates" xlink:type="simple"><named-content content-type="geo-json" specific-use="{&#34;type&#34;:&#34;Point&#34;,&#34;coordinates&#34;:[108.533333,33.550000]}" id="NCID0E2GBI" xlink:type="simple">33°33’N 108°32’E</named-content></named-content>, Jiangli Tan, <abbrev xmlns:xlink="http://www.w3.org/1999/xlink" content-type="institution" xlink:title="Northwest University Xi’an" id="ABBRID0EAHBI" xlink:type="simple">NWUX</abbrev>”; 1 ♀ (<abbrev xmlns:xlink="http://www.w3.org/1999/xlink" content-type="institution" xlink:title="Zhejiang University at Hangzhou" id="ABBRID0EFHBI" xlink:type="simple">ZJUH</abbrev>), “[NE. China:] <bold>Liaoning</bold>, Shenyang, Dongling, 6.v.1994, Juxian Lou, No. 947532”; 2 ♀ (<abbrev xmlns:xlink="http://www.w3.org/1999/xlink" content-type="institution" xlink:title="Zhejiang University at Hangzhou" id="ABBRID0EQHBI" xlink:type="simple">ZJUH</abbrev>), “[NE. China:] <bold>Jilin</bold>, Changbai Mts, 4.vii.1994, Juxuan Lou, Nos 951911 and 952014”; 2 ♀ (<abbrev xmlns:xlink="http://www.w3.org/1999/xlink" content-type="institution" xlink:title="Zhejiang University at Hangzhou" id="ABBRID0E2HBI" xlink:type="simple">ZJUH</abbrev>), “[N. China:] <bold>Henan</bold>, Neixiang, Baotianman, 13 &amp; 15.vii.1998 Yun Ma, Nos 986161 and 986801”; 1 ♀ (<abbrev xmlns:xlink="http://www.w3.org/1999/xlink" content-type="institution" xlink:title="Zhejiang University at Hangzhou" id="ABBRID0ECIBI" xlink:type="simple">ZJUH</abbrev>), “[N. China:] Henan, Jigong Mts, 11.vii.1997, Xuexin Chen, No. 973737”; 2 ♀ (<abbrev xmlns:xlink="http://www.w3.org/1999/xlink" content-type="institution" xlink:title="Zhejiang University at Hangzhou" id="ABBRID0EHIBI" xlink:type="simple">ZJUH</abbrev>), “[N. China:] <bold>Hebei</bold>, Xiaowutai Mts, Yangjiaping, 20.viii.2005, Min Shi, Hongying Zhang, Nos 200604624 and 200604804”; 1 ♀(<abbrev xmlns:xlink="http://www.w3.org/1999/xlink" content-type="institution" xlink:title="Zhejiang University at Hangzhou" id="ABBRID0EOIBI" xlink:type="simple">ZJUH</abbrev>), “[SE. China]: <bold>Fujian</bold>, Chongan, Wuyi Mts, 5–10.vii.1989, Junhua He, No. 894760”; 1 ♀ (<abbrev xmlns:xlink="http://www.w3.org/1999/xlink" content-type="institution" xlink:title="Zhejiang University at Hangzhou" id="ABBRID0EVIBI" xlink:type="simple">ZJUH</abbrev>), id., but 6.viii.1986, Jiashe Wang, No. 865476”; 2 ♀ (<abbrev xmlns:xlink="http://www.w3.org/1999/xlink" content-type="institution" xlink:title="Zhejiang University at Hangzhou" id="ABBRID0E1IBI" xlink:type="simple">ZJUH</abbrev>), “[SE. China:] Fujian, Dehua, Daiyun Mts, 13 and 14.iv.2002, Yiping Wang, No. 20024716 and Jingxian Liu, No. 20024977”; 1 ♀ (<abbrev xmlns:xlink="http://www.w3.org/1999/xlink" content-type="institution" xlink:title="Zhejiang University at Hangzhou" id="ABBRID0E6IBI" xlink:type="simple">ZJUH</abbrev>), “[SE. China:] Fujian, Dehua, Chishuizhen, 13.iv.2002, Zaifu Xu, No. 20025208”; 1 ♂ (<abbrev xmlns:xlink="http://www.w3.org/1999/xlink" content-type="institution" xlink:title="Zhejiang University at Hangzhou" id="ABBRID0EEJBI" xlink:type="simple">ZJUH</abbrev>), “[SE. China:] Fujian, Liancheng, Tiaoxi, 18.viii.1988, Jian Huang, No. 20005629”; 2 ♂ (<abbrev xmlns:xlink="http://www.w3.org/1999/xlink" content-type="institution" xlink:title="Zhejiang University at Hangzhou" id="ABBRID0EJJBI" xlink:type="simple">ZJUH</abbrev>), id., but Luochi, 23.viii.1988, Jian Huang, Nos 20005501 and 20005521”; 2 ♂ (<abbrev xmlns:xlink="http://www.w3.org/1999/xlink" content-type="institution" xlink:title="Zhejiang University at Hangzhou" id="ABBRID0EOJBI" xlink:type="simple">ZJUH</abbrev>), “[SE. China:] Fujian, Nanping, Xiqinzhen, 21.ix.2002, Fangfang Li, Nos 20025524 and 20025551”; 1 ♀ 2 ♂ (<abbrev xmlns:xlink="http://www.w3.org/1999/xlink" content-type="institution" xlink:title="Zhejiang University at Hangzhou" id="ABBRID0ETJBI" xlink:type="simple">ZJUH</abbrev>), “[SE. China:] Fujian, Shaxian, 15.ix.1980, Junhua He, No. 803805”; 1 ♀ 1 ♂ (<abbrev xmlns:xlink="http://www.w3.org/1999/xlink" content-type="institution" xlink:title="Zhejiang University at Hangzhou" id="ABBRID0EYJBI" xlink:type="simple">ZJUH</abbrev>), id., but Yangfang, 1.vii.1981, Naiquan Lin, Nos 20044078 and 20044080”; 2 ♀ (<abbrev xmlns:xlink="http://www.w3.org/1999/xlink" content-type="institution" xlink:title="Zhejiang University at Hangzhou" id="ABBRID0E4JBI" xlink:type="simple">ZJUH</abbrev>), “[SE. China:] Fujian, vi.1989, Zhishan Wu, Nos. 20009819 and 20009830”; 1 ♂ (<abbrev xmlns:xlink="http://www.w3.org/1999/xlink" content-type="institution" xlink:title="Zhejiang University at Hangzhou" id="ABBRID0ECKBI" xlink:type="simple">ZJUH</abbrev>), “[SE. China:] Fujian, Yongan, Tianbaoyan, 15–18.vii.2001, Zaifu Xu, <!--PageBreak-->No. 20020238”; 5 ♀ (<abbrev xmlns:xlink="http://www.w3.org/1999/xlink" content-type="institution" xlink:title="Zhejiang University at Hangzhou" id="ABBRID0EJKBI" xlink:type="simple">ZJUH</abbrev>), “[SE. China:] Fujian, Youxi, 15.v.1988, Qi Zheng, Nos 20005097, 20005106, 20005107, 20005122 and 20005148”; 2 ♀ (<abbrev xmlns:xlink="http://www.w3.org/1999/xlink" content-type="institution" xlink:title="Zhejiang University at Hangzhou" id="ABBRID0EOKBI" xlink:type="simple">ZJUH</abbrev>), id., but Meixian, 15.x.1988, Changfu Lin, Nos 20005106 and 20005231”; 1 ♀ (<abbrev xmlns:xlink="http://www.w3.org/1999/xlink" content-type="institution" xlink:title="Zhejiang University at Hangzhou" id="ABBRID0ETKBI" xlink:type="simple">ZJUH</abbrev>), “[S. China:] <bold>Guangdong</bold>, Fengkai, Heishiding, 15.viii.2003, Jujian Chen, No. 20048957”; 1 ♂ (<abbrev xmlns:xlink="http://www.w3.org/1999/xlink" content-type="institution" xlink:title="Zhejiang University at Hangzhou" id="ABBRID0E1KBI" xlink:type="simple">ZJUH</abbrev>), “[S. China:] Guangdong, Guangzhou, 1.xi.1989, Junhua He, No. 896617”; 1 ♀ (<abbrev xmlns:xlink="http://www.w3.org/1999/xlink" content-type="institution" xlink:title="Zhejiang University at Hangzhou" id="ABBRID0E6KBI" xlink:type="simple">ZJUH</abbrev>), “[S. China:] Guangdong, Huizhou, Xiangtou Mts, 11.v.2004, Zaifu Xu, No. 20053407”; 2 ♀ (<abbrev xmlns:xlink="http://www.w3.org/1999/xlink" content-type="institution" xlink:title="Zhejiang University at Hangzhou" id="ABBRID0EELBI" xlink:type="simple">ZJUH</abbrev>), “[S. China:] Guangdong, Yunan, Tongle Mts, 12–13.viii.2003, Zaifu Xu, Nos 20054397 and 20054613”; 3 ♀ 5 ♂ (<abbrev xmlns:xlink="http://www.w3.org/1999/xlink" content-type="institution" xlink:title="Zhejiang University at Hangzhou" id="ABBRID0EJLBI" xlink:type="simple">ZJUH</abbrev>), “[S. China:] Guangdong, Yangchun, Baishui Waterfalls, 1.v.2002, Zaifu Xu, Nos 20028327, 20028352, 20028353, 20028371, 20028372, 20028383, 20028385 and 20028395”; 4 ♀ (<abbrev xmlns:xlink="http://www.w3.org/1999/xlink" content-type="institution" xlink:title="Zhejiang University at Hangzhou" id="ABBRID0EOLBI" xlink:type="simple">ZJUH</abbrev>), id., but Baiyong, 5–6.v. 2002, Zaifu Xu, Nos 20028016, 20028022, 20028044 and 20028060; 2 ♀ (<abbrev xmlns:xlink="http://www.w3.org/1999/xlink" content-type="institution" xlink:title="Zhejiang University at Hangzhou" id="ABBRID0ETLBI" xlink:type="simple">ZJUH</abbrev>), id., but Huatan, 34.v.2002, Zaifu Xu, Nos 20027570 and 20027811; 5 ♀ 1 ♂ (<abbrev xmlns:xlink="http://www.w3.org/1999/xlink" content-type="institution" xlink:title="Zhejiang University at Hangzhou" id="ABBRID0EYLBI" xlink:type="simple">ZJUH</abbrev>), “[S. China:] Guangdong, Yangchun, Efengling Mts, 2.v.2002, Zaifu Xu, Nos 20028199, 20028221, 20028237, 20028238, 20028254 and 20028265”; 4 ♀ 1 ♂ (<abbrev xmlns:xlink="http://www.w3.org/1999/xlink" content-type="institution" xlink:title="Zhejiang University at Hangzhou" id="ABBRID0E4LBI" xlink:type="simple">ZJUH</abbrev>), “[S. China:] Guangdong, Heyuan, Gui Mts, 18.v.2002, Zaifu Xu, Nos 20028572, 20028637, 20028657, 20028686 and 20028706”; 3 ♀ (<abbrev xmlns:xlink="http://www.w3.org/1999/xlink" content-type="institution" xlink:title="Zhejiang University at Hangzhou" id="ABBRID0ECMBI" xlink:type="simple">ZJUH</abbrev>), “[S. China:] Guangdong, Shixing, Chebaling Mts, 21.viii.2003, Zaifu Xu, Nos 20051956, 20052375 and 20052443”; 3 ♀ (<abbrev xmlns:xlink="http://www.w3.org/1999/xlink" content-type="institution" xlink:title="Institute of Zoology at Beijing" id="ABBRID0EHMBI" xlink:type="simple">IZAS</abbrev>, <named-content xmlns:xlink="http://www.w3.org/1999/xlink" content-type="dwc:institutional_code" xlink:type="simple">RMNH</named-content>) “[S. China:] <bold>Hainan</bold>, Tongshi, 340 m”, “3.iv.1960, Suofu Li”, “IOZ(E) 61743638”; 5 ♀ 1 ♂ (<abbrev xmlns:xlink="http://www.w3.org/1999/xlink" content-type="institution" xlink:title="Zhejiang University at Hangzhou" id="ABBRID0EZMBI" xlink:type="simple">ZJUH</abbrev>), “[S. China:] Hainan, Yinggeling Mts, 18.x. 2007 and 24–25.v.2007, Jingxian Liu, Nos 200702620, 200702639, 200702754, 200702774, 200209739 and 200209997”; 1 ♀ (<abbrev xmlns:xlink="http://www.w3.org/1999/xlink" content-type="institution" xlink:title="Zhejiang University at Hangzhou" id="ABBRID0E5MBI" xlink:type="simple">ZJUH</abbrev>), id., but Hongmao, 23–25.v.2007, Jie Zeng, No. 200804464; 1 ♀ (<abbrev xmlns:xlink="http://www.w3.org/1999/xlink" content-type="institution" xlink:title="Zhejiang University at Hangzhou" id="ABBRID0EDNBI" xlink:type="simple">ZJUH</abbrev>), id., but 28.v.2007, Liqiong Weng, No. 200804194; 3 ♀ (<abbrev xmlns:xlink="http://www.w3.org/1999/xlink" content-type="institution" xlink:title="Zhejiang University at Hangzhou" id="ABBRID0EINBI" xlink:type="simple">ZJUH</abbrev>), “[S. China:] Hainan, Diaoluo Mts, 1–2.vi.2007 and 16–17.vii.2007, Jingxian Liu, Nos 200703899, 200703929 and 200802336”; 1 ♀ (<abbrev xmlns:xlink="http://www.w3.org/1999/xlink" content-type="institution" xlink:title="Zhejiang University at Hangzhou" id="ABBRID0ENNBI" xlink:type="simple">ZJUH</abbrev>), “[S. China:] Hainan, Jianfengling Mts, 9–14.v.2007, Kuiyan Zhang, No. 200703651”; 4 ♀ (<abbrev xmlns:xlink="http://www.w3.org/1999/xlink" content-type="institution" xlink:title="Zhejiang University at Hangzhou" id="ABBRID0ESNBI" xlink:type="simple">ZJUH</abbrev>), “[S. China:] Hainan, Wuzhi Mts, Shuimanxiang, 15–20.v.2007, Liqiong Weng, Nos 200803746, 200803755, 200803954 and 200803994”; 10 ♀ 7 ♂ (<abbrev xmlns:xlink="http://www.w3.org/1999/xlink" content-type="institution" xlink:title="Zhejiang University at Hangzhou" id="ABBRID0EXNBI" xlink:type="simple">ZJUH</abbrev>), id., but 16–20.v.2007, 29.x.2007, Jingxian Liu, Nos 200703180, 200703261, 200703298, 200703385, 200710037, 200710040, 200710056, 200710091, 200710095, 200710114, 200710121, 200710129, 200710204, 200710205, 200710212, 200710282, 200710289 and 200710328”; 6 ♀ (<abbrev xmlns:xlink="http://www.w3.org/1999/xlink" content-type="institution" xlink:title="Zhejiang University at Hangzhou" id="ABBRID0E3NBI" xlink:type="simple">ZJUH</abbrev>), id., but Shuimanxiong, 17–20.v.2007, Bin Xiao, Nos 200804666, 200804786, 200804793, 200804796, 200804814 and 200804857”; 1 ♀ (<abbrev xmlns:xlink="http://www.w3.org/1999/xlink" content-type="institution" xlink:title="Zhejiang University at Hangzhou" id="ABBRID0EBOBI" xlink:type="simple">ZJUH</abbrev>), “[SW. China:] <bold>Guangxi</bold>, Fangcheng, Banba, 8.vi.2000, Hong Wu, No. 200100263”; 1 ♂ (<abbrev xmlns:xlink="http://www.w3.org/1999/xlink" content-type="institution" xlink:title="Zhejiang University at Hangzhou" id="ABBRID0EIOBI" xlink:type="simple">ZJUH</abbrev>), “[SW. China:] Guangxi, Beiliu, 26.ix.1980, Youfu Zhong, No. 824470”; 1 ♂ (<abbrev xmlns:xlink="http://www.w3.org/1999/xlink" content-type="institution" xlink:title="Zhejiang University at Hangzhou" id="ABBRID0ENOBI" xlink:type="simple">ZJUH</abbrev>), “[SW. China:] Guangxi, Daming Mts, Neichao,12.viii.2011, Chengjin Yan, No. 201100571”; 1 ♂ (<abbrev xmlns:xlink="http://www.w3.org/1999/xlink" content-type="institution" xlink:title="Zhejiang University at Hangzhou" id="ABBRID0ESOBI" xlink:type="simple">ZJUH</abbrev>), “[SW. China:] Guangxi, Napo, Guinong Mts, 21.vi.2000, Hong Wu, No. 200100150”; 1 ♂ (<abbrev xmlns:xlink="http://www.w3.org/1999/xlink" content-type="institution" xlink:title="Zhejiang University at Hangzhou" id="ABBRID0EXOBI" xlink:type="simple">ZJUH</abbrev>), “[SW. China:] Guangxi, Tianlin, Anjiaping, 29.v.1982, Junhua He, No. 821867”; 3 ♀ (<abbrev xmlns:xlink="http://www.w3.org/1999/xlink" content-type="institution" xlink:title="Zhejiang University at Hangzhou" id="ABBRID0E3OBI" xlink:type="simple">ZJUH</abbrev>), “[SW. China:] Guangxi Botanical Garden, 30.x.2002, Naiquan Lin, Nos 20034981, 20034996 and 20035021”; 1 ♀ (<abbrev xmlns:xlink="http://www.w3.org/1999/xlink" content-type="institution" xlink:title="Zhejiang University at Hangzhou" id="ABBRID0EGPBI" xlink:type="simple">ZJUH</abbrev>), “[SW. China:] <bold>Sichuan</bold>, Jiuzhaigou, 16.vii.1987, Gang Chen, No. 200012336”; 1 ♀ (<abbrev xmlns:xlink="http://www.w3.org/1999/xlink" content-type="institution" xlink:title="Zhejiang University at Hangzhou" id="ABBRID0ENPBI" xlink:type="simple">ZJUH</abbrev>), “[SW. China:] <bold>Yunnan</bold>, Jinghong, 9.iv.1981, <!--PageBreak-->Junhua He, Nos 711675 and 811752”; 2 ♂ (<abbrev xmlns:xlink="http://www.w3.org/1999/xlink" content-type="institution" xlink:title="Zhejiang University at Hangzhou" id="ABBRID0EWPBI" xlink:type="simple">ZJUH</abbrev>), “[SW. China:] Yunnan, Lancang, 20.iv.1981, Junhua He, Nos 814341 and 814358”; 1 ♂ (<abbrev xmlns:xlink="http://www.w3.org/1999/xlink" content-type="institution" xlink:title="Zhejiang University at Hangzhou" id="ABBRID0E2PBI" xlink:type="simple">ZJUH</abbrev>), “[SW. China:] Yunnan, Mangshi, 9.v.1981, Junhua He, No. 813202”; 1 ♀ (<abbrev xmlns:xlink="http://www.w3.org/1999/xlink" content-type="institution" xlink:title="Zhejiang University at Hangzhou" id="ABBRID0EAQBI" xlink:type="simple">ZJUH</abbrev>), “[SW. China:] Yunnan, Menghai, 17.iv.1981, Junhua He, No.811752”; 1 ♀ (<abbrev xmlns:xlink="http://www.w3.org/1999/xlink" content-type="institution" xlink:title="Zhejiang University at Hangzhou" id="ABBRID0EFQBI" xlink:type="simple">ZJUH</abbrev>), “[SW. China:] Yunnan, Ruili, 4.v.1981, Junhua He, No. 815069”; 2 ♂ (<abbrev xmlns:xlink="http://www.w3.org/1999/xlink" content-type="institution" xlink:title="Zhejiang University at Hangzhou" id="ABBRID0EKQBI" xlink:type="simple">ZJUH</abbrev>), id., but Mengxiu, 2–6.v.1981, Junhua He, Nos 813152 and 814057”; 2 ♀ (<abbrev xmlns:xlink="http://www.w3.org/1999/xlink" content-type="institution" xlink:title="Zhejiang University at Hangzhou" id="ABBRID0EPQBI" xlink:type="simple">ZJUH</abbrev>), “[SW. China:] Yunnan, Tengchong, Jietouxiang, 11–12.vii.2006, Jie Zeng, Nos 20081636 and 20081839”; 1 ♀ (<abbrev xmlns:xlink="http://www.w3.org/1999/xlink" content-type="institution" xlink:title="Zhejiang University at Hangzhou" id="ABBRID0EUQBI" xlink:type="simple">ZJUH</abbrev>), “[SW. China:] Yunnan, Youle Mts, 11.iv.1981, Junhua He, No. 811923”; 2 ♀ (<abbrev xmlns:xlink="http://www.w3.org/1999/xlink" content-type="institution" xlink:title="Zhejiang University at Hangzhou" id="ABBRID0EZQBI" xlink:type="simple">ZJUH</abbrev>), “[SW. China:] Yunnan, Yuanjiang, 4.iv.1981, Junhua He, Nos 811414 and 811428”; 1 ♀ (<abbrev xmlns:xlink="http://www.w3.org/1999/xlink" content-type="institution" xlink:title="Zhejiang University at Hangzhou" id="ABBRID0E5QBI" xlink:type="simple">ZJUH</abbrev>), “[E. China:] <bold>Zhejiang</bold>, Anji, Longwang Mts, 31.viii.1993, Xuexin Chen, No. 939738”; 1 ♀ (<abbrev xmlns:xlink="http://www.w3.org/1999/xlink" content-type="institution" xlink:title="Zhejiang University at Hangzhou" id="ABBRID0EFRBI" xlink:type="simple">ZJUH</abbrev>), id., but 28.vii.1996, Hong Wu, No. 970389”; 1 ♀ (<abbrev xmlns:xlink="http://www.w3.org/1999/xlink" content-type="institution" xlink:title="Zhejiang University at Hangzhou" id="ABBRID0EKRBI" xlink:type="simple">ZJUH</abbrev>), “[E. China:] Zhejiang, Gutian Mts, 1.viii.1990, Yun Ma, No. 906143”; 1 ♀ (<abbrev xmlns:xlink="http://www.w3.org/1999/xlink" content-type="institution" xlink:title="Zhejiang University at Hangzhou" id="ABBRID0EPRBI" xlink:type="simple">ZJUH</abbrev>), “[E. China:] Zhejiang, Lin’an, Qingliangfeng Mts, 9.viii.2005, Hongying Zhang, No. 200607118”; 1 ♀ (<abbrev xmlns:xlink="http://www.w3.org/1999/xlink" content-type="institution" xlink:title="Zhejiang University at Hangzhou" id="ABBRID0EURBI" xlink:type="simple">ZJUH</abbrev>), “[E. China:] Zhejiang, Longquan, Fengyang Mts, 22–24.vii.1982, Qisheng Song, No. 826576”; 1 ♀ (<abbrev xmlns:xlink="http://www.w3.org/1999/xlink" content-type="institution" xlink:title="Zhejiang University at Hangzhou" id="ABBRID0EZRBI" xlink:type="simple">ZJUH</abbrev>), “[E. China:] Zhejiang, Tianmu Mts, 21.vii.1987, Xuexin Chen, No.873064”; 1 ♀ (<abbrev xmlns:xlink="http://www.w3.org/1999/xlink" content-type="institution" xlink:title="Zhejiang University at Hangzhou" id="ABBRID0E5RBI" xlink:type="simple">ZJUH</abbrev>), id., but 18.vi.1983, Yun Ma, No.831156; 2 ♀ (<abbrev xmlns:xlink="http://www.w3.org/1999/xlink" content-type="institution" xlink:title="Zhejiang University at Hangzhou" id="ABBRID0EDSBI" xlink:type="simple">ZJUH</abbrev>), id., but Zuhua Shi, Nos 830471 and 830473; 1 ♀ 1 ♂ (<abbrev xmlns:xlink="http://www.w3.org/1999/xlink" content-type="institution" xlink:title="Zhejiang University at Hangzhou" id="ABBRID0EISBI" xlink:type="simple">ZJUH</abbrev>), id., but Junhua He, Nos 830703 and 830708; 1 ♀ (<abbrev xmlns:xlink="http://www.w3.org/1999/xlink" content-type="institution" xlink:title="Zhejiang University at Hangzhou" id="ABBRID0ENSBI" xlink:type="simple">ZJUH</abbrev>), id., but 11.vi.1993, Yun Ma, No. 934354; 1 ♀ (<abbrev xmlns:xlink="http://www.w3.org/1999/xlink" content-type="institution" xlink:title="Zhejiang University at Hangzhou" id="ABBRID0ESSBI" xlink:type="simple">ZJUH</abbrev>), id., but 20.vii.1987, Xuexin Chen, No. 872088; 2 ♀ (<abbrev xmlns:xlink="http://www.w3.org/1999/xlink" content-type="institution" xlink:title="Zhejiang University at Hangzhou" id="ABBRID0EXSBI" xlink:type="simple">ZJUH</abbrev>), id., but 4.vi.1994, Xuexin Chen, Nos 941900 and 941912; 5 ♀ (<abbrev xmlns:xlink="http://www.w3.org/1999/xlink" content-type="institution" xlink:title="Zhejiang University at Hangzhou" id="ABBRID0E3SBI" xlink:type="simple">ZJUH</abbrev>), id., but 1.vii.2000, Xuexin Chen, Nos 20032047, 20032048, 20032050, 20032059 and 20032079; 1 ♀ (<abbrev xmlns:xlink="http://www.w3.org/1999/xlink" content-type="institution" xlink:title="Zhejiang University at Hangzhou" id="ABBRID0EBTBI" xlink:type="simple">ZJUH</abbrev>), id., but Chanyuan Temple, 16.v.1988, Xuexin Chen, No. 882029; 1 ♀ (<abbrev xmlns:xlink="http://www.w3.org/1999/xlink" content-type="institution" xlink:title="Zhejiang University at Hangzhou" id="ABBRID0EGTBI" xlink:type="simple">ZJUH</abbrev>), id., but Xiaoming Lou, No. 883224; 5 ♀ (<abbrev xmlns:xlink="http://www.w3.org/1999/xlink" content-type="institution" xlink:title="Zhejiang University at Hangzhou" id="ABBRID0ELTBI" xlink:type="simple">ZJUH</abbrev>), id., but 31.v.1998, Xuexin Chen, Nos 980067, 980149, 980158, 980504 and 980520; 1 ♀ (<abbrev xmlns:xlink="http://www.w3.org/1999/xlink" content-type="institution" xlink:title="Zhejiang University at Hangzhou" id="ABBRID0EQTBI" xlink:type="simple">ZJUH</abbrev>), id. but Jinjing Fan, No. 884351; 2 ♀ 1 ♂ (<abbrev xmlns:xlink="http://www.w3.org/1999/xlink" content-type="institution" xlink:title="Zhejiang University at Hangzhou" id="ABBRID0EVTBI" xlink:type="simple">ZJUH</abbrev>), id., but Laodian-Xianrending, 17–18.v.1988, Xuexin Chen, Nos 884383, 882587 and 891615; 1 ♀ (<abbrev xmlns:xlink="http://www.w3.org/1999/xlink" content-type="institution" xlink:title="Zhejiang University at Hangzhou" id="ABBRID0E1TBI" xlink:type="simple">ZJUH</abbrev>), id., but Laodian, 13.vi.1998, Xuexin Chen, No. 980685; 2 ♀ (<abbrev xmlns:xlink="http://www.w3.org/1999/xlink" content-type="institution" xlink:title="Zhejiang University at Hangzhou" id="ABBRID0E6TBI" xlink:type="simple">ZJUH</abbrev>), id., but Mingshui Zhao, Nos 20000806 and 20002334; 1 ♀ (<abbrev xmlns:xlink="http://www.w3.org/1999/xlink" content-type="institution" xlink:title="Zhejiang University at Hangzhou" id="ABBRID0EEUBI" xlink:type="simple">ZJUH</abbrev>), id., but Sanmuping, 30.vii.1998, Mingshui Zhao, No. 999219; 1 ♀ (<abbrev xmlns:xlink="http://www.w3.org/1999/xlink" content-type="institution" xlink:title="Zhejiang University at Hangzhou" id="ABBRID0EJUBI" xlink:type="simple">ZJUH</abbrev>), id., but Xianrending, 2–4.vi.1990, Yonggen Lou, No. 900124; 1 ♀ (<abbrev xmlns:xlink="http://www.w3.org/1999/xlink" content-type="institution" xlink:title="Zhejiang University at Hangzhou" id="ABBRID0EOUBI" xlink:type="simple">ZJUH</abbrev>), id., but 3.vii.2000, Weidi Li, No. 200104179.</p></tp:treatment-sec><tp:treatment-sec sec-type="Comparative diagnosis" id="SECID0ETUBI"><title>Comparative diagnosis.</title><p>As aptly indicated by its name the female lectotype of <italic><tp:taxon-name><tp:taxon-name-part taxon-name-part-type="genus">Psyttalia</tp:taxon-name-part> <tp:taxon-name-part taxon-name-part-type="species">cyclogaster</tp:taxon-name-part></tp:taxon-name></italic> has the metasoma nearly circular because of the strongly transverse second and third tergites. Best to recognise by the scutellar subapical prominence, more or less developed smooth bump in front of anterior ocellus and pit behind stemmaticum, the laterally distinctly setose scutellum and the more or less distinctly micro-sculptured medio-posterior area of scutellum. According to the key by <xref ref-type="bibr" rid="B22">Fischer (1972)</xref> closely related to <italic><tp:taxon-name><tp:taxon-name-part taxon-name-part-type="genus">Psyttalia</tp:taxon-name-part> <tp:taxon-name-part taxon-name-part-type="species">nilotica</tp:taxon-name-part></tp:taxon-name></italic> (Schmiedeknecht, 1900) from Egypt and Israel. However, the given differences (propodeum with bifurcate carina in <italic><tp:taxon-name><tp:taxon-name-part taxon-name-part-type="genus">Psyttalia</tp:taxon-name-part> <tp:taxon-name-part taxon-name-part-type="species">cyclogaster</tp:taxon-name-part></tp:taxon-name></italic> and without in <italic><tp:taxon-name><tp:taxon-name-part taxon-name-part-type="genus">Psyttalia</tp:taxon-name-part> <tp:taxon-name-part taxon-name-part-type="species">nilotica</tp:taxon-name-part></tp:taxon-name></italic>, and head mesosoma and base of metasoma mainly black in <italic><tp:taxon-name><tp:taxon-name-part taxon-name-part-type="genus">Psyttalia</tp:taxon-name-part> <tp:taxon-name-part taxon-name-part-type="species">cyclogaster</tp:taxon-name-part></tp:taxon-name></italic> and reddish yellow in <italic><tp:taxon-name><tp:taxon-name-part taxon-name-part-type="genus">Psyttalia</tp:taxon-name-part> <tp:taxon-name-part taxon-name-part-type="species">nilotica</tp:taxon-name-part></tp:taxon-name></italic>) are variable in the specimens examined and the possibility that <italic><tp:taxon-name><tp:taxon-name-part taxon-name-part-type="genus">Psyttalia</tp:taxon-name-part> <tp:taxon-name-part taxon-name-part-type="species">nilotica</tp:taxon-name-part></tp:taxon-name></italic> is a pale southern form of <italic><tp:taxon-name><tp:taxon-name-part taxon-name-part-type="genus">Psyttalia</tp:taxon-name-part> <tp:taxon-name-part taxon-name-part-type="species">cyclogaster</tp:taxon-name-part></tp:taxon-name></italic> should be considered. <!--PageBreak-->According to <xref ref-type="bibr" rid="B22">Fischer (1972</xref>, <xref ref-type="bibr" rid="B27">1987</xref>) <italic><tp:taxon-name><tp:taxon-name-part taxon-name-part-type="genus">Psyttalia</tp:taxon-name-part> <tp:taxon-name-part taxon-name-part-type="species">nilotica</tp:taxon-name-part></tp:taxon-name></italic> should have the precoxal sulcus narrow and the sulcus remains removed from the anterior border of the mesopleuron; this may allow a separation. In the key by <xref ref-type="bibr" rid="B27">Fischer (1987)</xref> <italic><tp:taxon-name><tp:taxon-name-part taxon-name-part-type="genus">Psyttalia</tp:taxon-name-part> <tp:taxon-name-part taxon-name-part-type="species">cyclogaster</tp:taxon-name-part></tp:taxon-name></italic> runs to two S. African species: <italic><tp:taxon-name><tp:taxon-name-part taxon-name-part-type="genus">Psyttalia</tp:taxon-name-part> <tp:taxon-name-part taxon-name-part-type="species">vittator</tp:taxon-name-part></tp:taxon-name></italic> (Brues, 1926) if bifurcate carina of propodeum is well developed and <italic><tp:taxon-name><tp:taxon-name-part taxon-name-part-type="genus">Psyttalia</tp:taxon-name-part> <tp:taxon-name-part taxon-name-part-type="species">prothoracalis</tp:taxon-name-part></tp:taxon-name></italic> (Fischer, 1972) if carina is weakly developed or absent. Both species have the eye 1.5–1.6 times as long as temple in dorsal view (<italic>vs</italic> 2.5–5 times in <italic><tp:taxon-name><tp:taxon-name-part taxon-name-part-type="genus">Psyttalia</tp:taxon-name-part> <tp:taxon-name-part taxon-name-part-type="species">cyclogaster</tp:taxon-name-part></tp:taxon-name></italic>) and, additionally, <italic><tp:taxon-name><tp:taxon-name-part taxon-name-part-type="genus">Psyttalia</tp:taxon-name-part> <tp:taxon-name-part taxon-name-part-type="species">prothoracalis</tp:taxon-name-part></tp:taxon-name></italic> differs from both other species by the narrow, finely crenulate and long sinuate precoxal sulcus (<italic>vs</italic> medially wide, shorter and coarsely crenulate sulcus).</p></tp:treatment-sec><tp:treatment-sec sec-type="description" id="SECID0E2ZBI"><title>Description.</title><p>Redescribed ♀ from Shaanxi (Ningshan), length of body 3.9 mm, of fore wing 4.2 mm.</p><p>
            <italic>Head</italic>. Antenna with 36 segments and 1.1 times as long as fore wing; third segment as long as fourth segment, length of third, fourth and penultimate segments 3.3, 3.2 and 1.3 times their width, respectively (Figs <xref ref-type="fig" rid="F4">18</xref>, <xref ref-type="fig" rid="F4">23</xref>); length of maxillary palp 1.1 times height of head; length of eye in dorsal view 1.6 times temple (Fig. <xref ref-type="fig" rid="F4">20</xref>); temple in dorsal view shiny, smooth and with sparse setae; OOL: diameter of ocellus: POL = 18:7:10; area behind stemmaticum with a round depression and in front of anterior ocellus with a bump (Fig. <xref ref-type="fig" rid="F2">8</xref>); face largely smooth, with satin sheen and sparsely punctulate with a medio-longitudinal convexity dorsally and widened ventrally (Fig. <xref ref-type="fig" rid="F4">19</xref>); frons depressed behind antennal sockets, slightly shiny, glabrous and crenulate (Fig. <xref ref-type="fig" rid="F4">20</xref>); labrum depressed; clypeus nearly trapezoid, flat, and its ventral margin nearly straight and thin (Fig. <xref ref-type="fig" rid="F4">19</xref>); width of clypeus 1.9 times its maximum height and 0.4 times width of face; hypoclypeal depression wide and deep (Figs <xref ref-type="fig" rid="F4">19</xref>, <xref ref-type="fig" rid="F4">24</xref>); malar suture present, punctate between malar suture and clypeus (Fig. <xref ref-type="fig" rid="F4">24</xref>); mandible somewhat twisted and narrowed apically and normal basally, with narrow ventral carina (Fig. <xref ref-type="fig" rid="F4">24</xref>); occipital carina widely removed from hypostomal carina and dorsally absent; hypostomal carina narrow.</p><p>
            <italic>Mesosoma</italic>. Length of mesosoma 1.2 times its height; dorsal pronope absent (Fig. <xref ref-type="fig" rid="F4">20</xref>); pronotal side largely smooth, but anterior and posterior grooves present and coarsely crenulate (Fig. <xref ref-type="fig" rid="F4">15</xref>); epicnemial area crenulate dorsally; precoxal sulcus medially wide and coarsely crenulate, complete (Fig. <xref ref-type="fig" rid="F4">15</xref>); remainder of mesopleuron sparsely and finely punctate; pleural sulcus finely crenulate ventrally; mesosternal sulcus shallow and crenulate; postpectal carina absent; mesoscutum very shiny and glabrous (Fig. <xref ref-type="fig" rid="F4">16</xref>); notauli only anteriorly as pair of nearly smooth impressions and absent on disc; scutellar sulcus deep and with short crenulae, widened medially; scutellum distinctly convex and smooth, but medio-posteriorly longitudinally rugulose (Fig. <xref ref-type="fig" rid="F4">17</xref>); metanotum with a short longitudinal carina medially; surface of propodeum coarsely rugose and without an obvious medio-longitudinal carina (but bifurcate carina slightly indicated; Fig. <xref ref-type="fig" rid="F4">17</xref>) and anterior groove somewhat widened medially (Fig. <xref ref-type="fig" rid="F4">16</xref>).</p><p>
            <italic>Wings</italic>. Fore wing: 1-SR distinctly longer than wide and linear with 1-M (Fig. <xref ref-type="fig" rid="F4">14</xref>); pterostigma elongate triangular (Fig. <xref ref-type="fig" rid="F4">14</xref>); 1-R1 ending before wing apex and 1.5 times as long as pterostigma (Fig. <xref ref-type="fig" rid="F4">14</xref>); r long; r-m not tubular; r:3-SR:SR1 = 5:18:38; 2-SR:3-SR:r-m = 2:3:1; 1-M slightly curved near pterostigma and SR1 more or less straight; m-cu distinctly postfurcal and slightly curved; cu-a distinctly postfurcal and <!--PageBreak--><!--PageBreak-->1-CU1 widened; 1-CU1:2-CU1= 5:11; first subdiscal cell closed; CU1b short; only apex of M+CU1 sclerotized. Hind wing: 1-M straight; M+CU:1-M:1r-m = 14:13:10; cu-a straight; m-cu absent.</p><p>
            <italic>Legs</italic>. Length of femur, tibia and basitarsus of hind leg 4.2, 8.8 and 4.5 times as long as width, respectively (Fig. <xref ref-type="fig" rid="F5">25</xref>); hind femur and tibia with long setae.</p><p>
            <italic>Metasoma</italic>. Length of first tergite equal to its apical width, rather flat, its surface strongly and densely punctate-rugose (Fig. <xref ref-type="fig" rid="F4">17</xref>); second suture slightly indicated; second and following tergites smooth (except some superficial granulation), shiny and sparsely setose; combined length of second and third metasomal tergites 0.3 times total length of metasoma; length of setose part of ovipositor sheath 0.47 times fore wing, 3.5 times first tergite and 1.5 times hind tibia; hypopygium about 0.5 times as long as metasoma and distinctly acute apically (Fig. <xref ref-type="fig" rid="F5">26</xref>).</p><p>
            <italic>Colour</italic>. Black; head (including mandible) and propleuron yellowish brown, but teeth of mandible, stemmaticum and back of head dorsally black; scapus ventrally and tegula brown; pronotum ventrally, mesopleuron posteriorly and antero-dorsally, and metapleuron brown; palpi infuscate; humeral plate and legs yellowish, but tarsi brown; pterostigma and veins dark brown; laterally hypopygium brown and medially dark brown; fore wing membrane slightly infuscate.</p><p>
            <italic>Variation</italic>. Length of fore wing 2.4–4.2 mm; antenna of ♀ with 26(1), 28(1), 29(3), 34(1), 36(1), 37(1) and 38(1) segments; frons sculptured to often entirely smooth; hind femur 3.5–4.2 times as long as wide; first tergite 1.0–1.2 times as long as wide apically; setose part of ovipositor sheath 0.43–0.57 times as long as fore wing and 1.3–1.8 times hind tibia; second tergite entirely shiny granulate to (often entirely) <!--PageBreak-->smooth; head mainly black (except orbita) to nearly entirely orange or yellowish brown (except posteriorly), mesoscutum and mesopleuron largely black to entirely orange or yellowish brown; metasoma black to dark brown, sometimes first and second tergites brownish yellow or first tergite brown and second yellow or dark brown.</p><p>
            <italic>Variation of types series</italic>. The synonymy of <italic><tp:taxon-name><tp:taxon-name-part taxon-name-part-type="genus">Coeloreuteus</tp:taxon-name-part> <tp:taxon-name-part taxon-name-part-type="species">formosanus</tp:taxon-name-part></tp:taxon-name></italic> Watanabe is based on photos of its holotype kindly supplied by Andrew Liston (SDEI); it is a pale specimen (with the head and the mesosoma mainly yellowish brown and the hind femur about 3.5 times as long as wide) having all the characteristics of <italic><tp:taxon-name><tp:taxon-name-part taxon-name-part-type="genus">Psyttalia</tp:taxon-name-part> <tp:taxon-name-part taxon-name-part-type="species">cyclogaster</tp:taxon-name-part></tp:taxon-name></italic> as listed in the key. The only differences concern the paler head and mesosoma, smooth scutellum posteriorly and the more retracted (but equally long) hypopygium; these are considered insufficient for retaining it as valid species (both colour and sculpture are too variable in this species). <italic><tp:taxon-name><tp:taxon-name-part taxon-name-part-type="genus">Rhogadopsis</tp:taxon-name-part> <tp:taxon-name-part taxon-name-part-type="species">longicaudifera</tp:taxon-name-part></tp:taxon-name></italic> Li &amp; van Achterberg belongs also to this extreme form and is, therefore, also synonymized. <italic><tp:taxon-name><tp:taxon-name-part taxon-name-part-type="genus">Psyttalia</tp:taxon-name-part> <tp:taxon-name-part taxon-name-part-type="species">proclivis</tp:taxon-name-part></tp:taxon-name></italic> (Papp) has first tergite of holotype only 1.1 times longer than its apical width (not 1.4 or 1.5 times as indicated by <xref ref-type="bibr" rid="B33">Papp (1981)</xref>, Fischer (1989) and <xref ref-type="bibr" rid="B42">Tobias (1998)</xref>) and fits the diagnosis despite having the first tergite rather smooth. It shares this with <italic><tp:taxon-name><tp:taxon-name-part taxon-name-part-type="genus">Psyttalia</tp:taxon-name-part> <tp:taxon-name-part taxon-name-part-type="species">subcyclogaster</tp:taxon-name-part></tp:taxon-name></italic> (Tobias) and both are rather small (length of body 2.0–2.7 mm and antenna with 28–29 segments). The holotype of <italic><tp:taxon-name><tp:taxon-name-part taxon-name-part-type="genus">Psyttalia</tp:taxon-name-part> <tp:taxon-name-part taxon-name-part-type="species">darasunica</tp:taxon-name-part></tp:taxon-name></italic> (Tobias) differs mainly by the mainly black head and mesosoma, its rather small size, and having 29 antennal segments. In <italic><tp:taxon-name><tp:taxon-name-part taxon-name-part-type="genus">Psyttalia</tp:taxon-name-part> <tp:taxon-name-part taxon-name-part-type="species">cyclogastroides</tp:taxon-name-part></tp:taxon-name></italic> (Tobias) the head and the mesosoma are partly brownish, the type specimens are larger and have 39 antennal segments. Finally, <italic><tp:taxon-name><tp:taxon-name-part taxon-name-part-type="genus">Psyttalia</tp:taxon-name-part> <tp:taxon-name-part taxon-name-part-type="species">extensa</tp:taxon-name-part></tp:taxon-name></italic> Weng &amp; Chen shares the micro-sculptured and setose medio-posterior area of scutellum (fig. 242 in Weng and Chen 2005), the frontal protuberance and the flattened medium-sized clypeus (Fig. 241, l.c.). The reported basally widened mandible is actually normal as shown on photographs of the holotype taken by Min-Lin Zheng (Fuzhou); it has only a ventro-basal carina.</p></tp:treatment-sec><tp:treatment-sec sec-type="distribution" id="SECID0EVBCI"><title>Distribution.</title><p>France, Kazakhstan, Russia Far East (as <italic><tp:taxon-name><tp:taxon-name-part taxon-name-part-type="species">cyclogastroides</tp:taxon-name-part></tp:taxon-name></italic>, <italic><tp:taxon-name><tp:taxon-name-part taxon-name-part-type="species">darasunicus</tp:taxon-name-part></tp:taxon-name></italic> and <italic><tp:taxon-name><tp:taxon-name-part taxon-name-part-type="species">subcyclogaster</tp:taxon-name-part></tp:taxon-name></italic>) Korea (as <italic><tp:taxon-name><tp:taxon-name-part taxon-name-part-type="species">proclivis</tp:taxon-name-part></tp:taxon-name></italic>), China (Fujian (as <italic><tp:taxon-name><tp:taxon-name-part taxon-name-part-type="species">extensa</tp:taxon-name-part></tp:taxon-name></italic>), *Guangdong, *Guangxi, *Hainan, *Henan, *Hebei, Hunan (as <italic><tp:taxon-name><tp:taxon-name-part taxon-name-part-type="species">longicaudifera</tp:taxon-name-part></tp:taxon-name></italic>), Jilin (as <italic><tp:taxon-name><tp:taxon-name-part taxon-name-part-type="species">extensa</tp:taxon-name-part></tp:taxon-name></italic>), *Liaoning, *Shaanxi, *Sichuan, Taiwan, *Yunnan, *Zhejiang), Japan (new record).</p></tp:treatment-sec><tp:treatment-sec sec-type="biology" id="SECID0EBECI"><title>Biology.</title><p>Unknown.</p></tp:treatment-sec><tp:treatment-sec><!--Section generated to contain objects referenced in tp:taxon-treatment.--><fig id="F3" position="float" orientation="portrait"><label>Figure 13.</label><caption><p>
          <italic><tp:taxon-name><tp:taxon-name-part taxon-name-part-type="genus">Psyttalia</tp:taxon-name-part> <tp:taxon-name-part taxon-name-part-type="species">cyclogaster</tp:taxon-name-part></tp:taxon-name></italic> (Thomson), ♀, China, Ningshan, habitus lateral.</p></caption><graphic xmlns:xlink="http://www.w3.org/1999/xlink" xlink:href="zookeys-629-103-g003.jpg" position="float" orientation="portrait" xlink:type="simple" id="oo_109835.jpg"/></fig><fig id="F4" position="float" orientation="portrait"><label>Figures 14–24.</label><caption><p>
          <italic><tp:taxon-name><tp:taxon-name-part taxon-name-part-type="genus">Psyttalia</tp:taxon-name-part> <tp:taxon-name-part taxon-name-part-type="species">cyclogaster</tp:taxon-name-part></tp:taxon-name></italic> (Thomson), ♀, China, Ningshan. <bold>14</bold> wings <bold>15</bold> mesosoma lateral <bold>16</bold> mesosoma dorsal <bold>17</bold> propodeum and first–third metasomal tergites dorsal <bold>18</bold> base of antenna <bold>19</bold> head anterior <bold>20</bold> head dorsal <bold>21</bold> detail of posterior part of head and pronotum dorsal <bold>22</bold> antenna <bold>23</bold> apex of antenna <bold>24</bold> mandible antero-lateral.</p></caption><graphic xmlns:xlink="http://www.w3.org/1999/xlink" xlink:href="zookeys-629-103-g004.jpg" position="float" orientation="portrait" xlink:type="simple" id="oo_109838.jpg"/></fig><fig id="F5" position="float" orientation="portrait"><label>Figures 25–27.</label><caption><p>
          <italic><tp:taxon-name><tp:taxon-name-part taxon-name-part-type="genus">Psyttalia</tp:taxon-name-part> <tp:taxon-name-part taxon-name-part-type="species">cyclogaster</tp:taxon-name-part></tp:taxon-name></italic> (Thomson), ♀, China, Ningshan. <bold>25</bold> hind leg lateral <bold>26</bold> hypopygium lateral <bold>27</bold> head lateral.</p></caption><graphic xmlns:xlink="http://www.w3.org/1999/xlink" xlink:href="zookeys-629-103-g005.jpg" position="float" orientation="portrait" xlink:type="simple" id="oo_109839.jpg"/></fig><fig id="F2" position="float" orientation="portrait"><label>Figures 2–12.</label><caption><p>
          <italic><tp:taxon-name><tp:taxon-name-part taxon-name-part-type="genus">Psyttalia</tp:taxon-name-part> <tp:taxon-name-part taxon-name-part-type="species">carinata</tp:taxon-name-part></tp:taxon-name></italic> (Thomson), ♀, holotype of <italic><tp:taxon-name><tp:taxon-name-part taxon-name-part-type="genus">Opius</tp:taxon-name-part> <tp:taxon-name-part taxon-name-part-type="species">brevitemporalis</tp:taxon-name-part></tp:taxon-name></italic> Tobias. <bold>2</bold> wings <bold>3</bold> head and mesosoma lateral <bold>4</bold> mesosoma dorsal <bold>5</bold> propodeum and first–third metasomal tergites dorsal <bold>6</bold> base of antenna <bold>7</bold> head anterior <bold>8</bold> head dorsal <bold>9</bold> antenna <bold>10</bold> apex of antenna <bold>11</bold> mandible lateral <bold>12</bold> hind leg and hypopygium lateral.</p></caption><graphic xmlns:xlink="http://www.w3.org/1999/xlink" xlink:href="zookeys-629-103-g002.jpg" position="float" orientation="portrait" xlink:type="simple" id="oo_109834.jpg"/></fig></tp:treatment-sec><ref-list><ref id="B22"><mixed-citation xmlns:xlink="http://www.w3.org/1999/xlink" xlink:type="simple">
          <person-group><name name-style="western"><surname>Fischer</surname><given-names>M</given-names></name></person-group> (<year>1972</year>) <article-title><tp:taxon-name><tp:taxon-name-part taxon-name-part-type="order">Hymenoptera</tp:taxon-name-part></tp:taxon-name> <tp:taxon-name><tp:taxon-name-part taxon-name-part-type="family">Braconidae</tp:taxon-name-part></tp:taxon-name> (<tp:taxon-name><tp:taxon-name-part taxon-name-part-type="subfamily">Opiinae</tp:taxon-name-part></tp:taxon-name> I). (Paläarktische Region).</article-title> <source>Das Tierreich</source> <volume>91</volume>: <fpage>1</fpage>–<lpage>620</lpage>.</mixed-citation></ref><ref id="B18"><mixed-citation xmlns:xlink="http://www.w3.org/1999/xlink" xlink:type="simple">
          <person-group><name name-style="western"><surname>Chou</surname><given-names>LY</given-names></name></person-group> (<year>1981</year>) <article-title>A preliminary list of <tp:taxon-name><tp:taxon-name-part taxon-name-part-type="family">Braconidae</tp:taxon-name-part></tp:taxon-name> (<tp:taxon-name><tp:taxon-name-part taxon-name-part-type="order">Hymenoptera</tp:taxon-name-part></tp:taxon-name>) of Taiwan. Journal of Agricultural Research.</article-title> <source>China</source> <volume>30</volume>(<issue>1</issue>): <fpage>71</fpage>–<lpage>88</lpage>.</mixed-citation></ref><ref id="B17"><mixed-citation xmlns:xlink="http://www.w3.org/1999/xlink" xlink:type="simple">
          <person-group><name name-style="western"><surname>Chen</surname><given-names>XX</given-names></name><name name-style="western"><surname>He</surname><given-names>JH</given-names></name></person-group> (<year>1997</year>) <article-title>Revision of the subfamily <tp:taxon-name><tp:taxon-name-part taxon-name-part-type="subfamily">Rogadinae</tp:taxon-name-part></tp:taxon-name> (<tp:taxon-name><tp:taxon-name-part taxon-name-part-type="order">Hymenoptera</tp:taxon-name-part></tp:taxon-name>: <tp:taxon-name><tp:taxon-name-part taxon-name-part-type="family">Braconidae</tp:taxon-name-part></tp:taxon-name>) from China.</article-title> <source>Zoologische Verhandelingen Leiden</source> <volume>308</volume>: <fpage>1</fpage>–<lpage>187</lpage>.</mixed-citation></ref><ref id="B43"><mixed-citation xmlns:xlink="http://www.w3.org/1999/xlink" xlink:type="simple">
          <person-group><name name-style="western"><surname>Tobias</surname><given-names>VI</given-names></name></person-group> (<year>2000</year>) <article-title>New data on subfamily <tp:taxon-name><tp:taxon-name-part taxon-name-part-type="subfamily">Opiinae</tp:taxon-name-part></tp:taxon-name> (<tp:taxon-name><tp:taxon-name-part taxon-name-part-type="order">Hymenoptera</tp:taxon-name-part></tp:taxon-name>, <tp:taxon-name><tp:taxon-name-part taxon-name-part-type="family">Braconidae</tp:taxon-name-part></tp:taxon-name>) from the Russian Far East.</article-title> <source>Far Eastern Entomologist</source> <volume>83</volume>: <fpage>1</fpage>–<lpage>16</lpage>.</mixed-citation></ref><ref id="B16"><mixed-citation xmlns:xlink="http://www.w3.org/1999/xlink" xlink:type="simple">
          <person-group><name name-style="western"><surname>Chen</surname><given-names>JH</given-names></name><name name-style="western"><surname>Weng</surname><given-names>RQ</given-names></name></person-group> (<year>2005</year>) <source>Systematic studies on <tp:taxon-name><tp:taxon-name-part taxon-name-part-type="subfamily">Opiinae</tp:taxon-name-part></tp:taxon-name> of China (<tp:taxon-name><tp:taxon-name-part taxon-name-part-type="order">Hymenoptera</tp:taxon-name-part></tp:taxon-name>: <tp:taxon-name><tp:taxon-name-part taxon-name-part-type="family">Braconidae</tp:taxon-name-part></tp:taxon-name>)</source>. <publisher-name>Fujian Science and Technology Publishing House</publisher-name>, <publisher-loc>Fujian</publisher-loc>, <lpage>269</lpage>.</mixed-citation></ref><ref id="B27"><mixed-citation xmlns:xlink="http://www.w3.org/1999/xlink" xlink:type="simple">
          <person-group><name name-style="western"><surname>Fischer</surname><given-names>M</given-names></name></person-group> (<year>1987</year>) <article-title><tp:taxon-name><tp:taxon-name-part taxon-name-part-type="order">Hymenoptera</tp:taxon-name-part></tp:taxon-name> <tp:taxon-name><tp:taxon-name-part taxon-name-part-type="family">Braconidae</tp:taxon-name-part></tp:taxon-name> (<tp:taxon-name><tp:taxon-name-part taxon-name-part-type="subfamily">Opiinae</tp:taxon-name-part></tp:taxon-name> III) - äthiopische, orientalische, australische und ozeanische Region.</article-title> <source>Das Tierreich</source> <volume>104</volume>: <fpage>1</fpage>–<lpage>734</lpage>.</mixed-citation></ref><ref id="B33"><mixed-citation xmlns:xlink="http://www.w3.org/1999/xlink" xlink:type="simple">
          <person-group><name name-style="western"><surname>Papp</surname><given-names>J</given-names></name></person-group> (<year>1981</year>) <article-title><tp:taxon-name><tp:taxon-name-part taxon-name-part-type="family">Braconidae</tp:taxon-name-part></tp:taxon-name> (<tp:taxon-name><tp:taxon-name-part taxon-name-part-type="order">Hymenoptera</tp:taxon-name-part></tp:taxon-name>) from Korea. V.</article-title> <source>Acta Zoologica Academiae Scientiarum Hungaricae</source> <volume>27</volume>: <fpage>139</fpage>–<lpage>158</lpage>.</mixed-citation></ref><ref id="B42"><mixed-citation xmlns:xlink="http://www.w3.org/1999/xlink" xlink:type="simple">
          <person-group><name name-style="western"><surname>Tobias</surname><given-names>VI</given-names></name></person-group> (<year>1998</year>) <article-title><tp:taxon-name><tp:taxon-name-part taxon-name-part-type="subfamily">Opiinae</tp:taxon-name-part></tp:taxon-name>.</article-title> In: <person-group><name name-style="western"><surname>Ler</surname><given-names>PA</given-names></name></person-group> (<role>Ed.</role>) <issue-title>Key to the insects of Russian Far East. 4.</issue-title> <source><tp:taxon-name><tp:taxon-name-part taxon-name-part-type="order">Neuropteroidea</tp:taxon-name-part></tp:taxon-name>, <tp:taxon-name><tp:taxon-name-part taxon-name-part-type="order">Mecoptera</tp:taxon-name-part></tp:taxon-name>, <tp:taxon-name><tp:taxon-name-part taxon-name-part-type="order">Hymenoptera</tp:taxon-name-part></tp:taxon-name></source> <volume>3</volume>: <fpage>558</fpage>–<lpage>655</lpage>. [<publisher-name>Dal’nauka</publisher-name>, <publisher-loc>Vladivostok</publisher-loc>]</mixed-citation></ref></ref-list></tp:taxon-treatment>
