# Supplementary material for: Review of the East Palaearctic and North Oriental Psyttalia Walker, with the description of three new species (Hymenoptera, Braconidae, Opiinae)
Source: Zookeys. 2016 Nov 7;(629):103–51. doi: 10.3897/zookeys.629.10167 (PMC5126540; doi:10.3897/zookeys.629.10167)
Supplement: XML Treatment for Psyttalia incisi [file zookeys.629.10167-treatment5.xml]

<!DOCTYPE tp:taxon-treatment
  PUBLIC "-//TaxonX//DTD Taxonomic Treatment Publishing DTD v0 20100105//EN" "tax-treatment-NSO.dtd">
<tp:taxon-treatment xmlns:tp="http://www.plazi.org/taxpub"><tp:treatment-meta><kwd-group><label>Taxon classification</label><kwd><named-content content-type="kingdom">Animalia</named-content></kwd><kwd><named-content content-type="order">Hymenoptera</named-content></kwd><kwd><named-content content-type="family">Braconidae</named-content></kwd></kwd-group><mixed-citation publication-type="journal"><person-group><name><surname>Wu</surname><given-names>Qiong</given-names></name><name><surname>van Achterberg</surname><given-names>Cornelis</given-names></name><name><surname>Tan</surname><given-names>Jiang-Li</given-names></name><name><surname>Chen</surname><given-names>Xue-Xin</given-names></name></person-group><article-title>Review of the East Palaearctic and North Oriental <italic><tp:taxon-name><tp:taxon-name-part taxon-name-part-type="genus">Psyttalia</tp:taxon-name-part></tp:taxon-name></italic> Walker, with the description of three new species (<tp:taxon-name><tp:taxon-name-part taxon-name-part-type="order">Hymenoptera</tp:taxon-name-part></tp:taxon-name>, <tp:taxon-name><tp:taxon-name-part taxon-name-part-type="family">Braconidae</tp:taxon-name-part></tp:taxon-name>, <tp:taxon-name><tp:taxon-name-part taxon-name-part-type="subfamily">Opiinae</tp:taxon-name-part></tp:taxon-name>)</article-title><source>Zookeys</source><day>7</day><month>11</month><year>2016</year><volume>2016</volume><issue>629</issue><fpage>103</fpage><lpage>151</lpage><pub-id pub-id-type="doi">10.3897/zookeys.629.10167</pub-id></mixed-citation></tp:treatment-meta><tp:nomenclature><tp:taxon-name>
            <tp:taxon-name-part taxon-name-part-type="genus">Psyttalia</tp:taxon-name-part>
            <tp:taxon-name-part taxon-name-part-type="species">incisi</tp:taxon-name-part>
          </tp:taxon-name><tp:taxon-authority>(Silvestri, 1916)</tp:taxon-authority><xref ref-type="fig" rid="F6">Figs 28–32</xref><!--PageBreak--><tp:nomenclature-citation-list><tp:nomenclature-citation><tp:taxon-name>
                <tp:taxon-name-part taxon-name-part-type="genus">Opius</tp:taxon-name-part> <tp:taxon-name-part taxon-name-part-type="species">incisi</tp:taxon-name-part></tp:taxon-name><comment>Silvestri, 1916: 164–165; <xref ref-type="bibr" rid="B13">Beardsley 1961</xref>: 357; <xref ref-type="bibr" rid="B47">Wharton and Gilstrap 1983</xref>: 738; <xref ref-type="bibr" rid="B30">Ji et al. 2004</xref>: 144–145.</comment></tp:nomenclature-citation><tp:nomenclature-citation><tp:taxon-name>
                <tp:taxon-name-part taxon-name-part-type="genus">Psyttalia</tp:taxon-name-part> <tp:taxon-name-part taxon-name-part-type="species">incisi</tp:taxon-name-part></tp:taxon-name><comment>: <xref ref-type="bibr" rid="B49">Wharton 1997</xref>: 23, <xref ref-type="bibr" rid="B50">2009</xref>: 353.</comment></tp:nomenclature-citation></tp:nomenclature-citation-list></tp:nomenclature><tp:treatment-sec sec-type="material" id="SECID0EQQCI"><title>Material.</title><p>4 ♀ 4 ♂ (<named-content xmlns:xlink="http://www.w3.org/1999/xlink" content-type="dwc:institutional_code" xlink:type="simple">RMNH</named-content>, <abbrev xmlns:xlink="http://www.w3.org/1999/xlink" content-type="institution" xlink:title="Zhejiang University at Hangzhou" id="ABBRID0E5QCI" xlink:type="simple">ZJUH</abbrev>), “S. <bold>China</bold>: <bold>Fujian</bold>, Fuzhou, reared in lab for release, 6.vi.2012, C. v. Achterberg, <named-content xmlns:xlink="http://www.w3.org/1999/xlink" content-type="dwc:institutional_code" xlink:type="simple">RMNH</named-content>’12, <italic><tp:taxon-name><tp:taxon-name-part taxon-name-part-type="genus">Psyttalia</tp:taxon-name-part> <tp:taxon-name-part taxon-name-part-type="species">incisi</tp:taxon-name-part></tp:taxon-name></italic> (Silvestri)”. The released reared specimens originate from locally collected stock (<xref ref-type="bibr" rid="B30">Ji et al. 2004</xref>).</p></tp:treatment-sec><tp:treatment-sec sec-type="Comparative diagnosis" id="SECID0E4RCI"><title>Comparative diagnosis.</title><p>
            <italic><tp:taxon-name><tp:taxon-name-part taxon-name-part-type="genus">Psyttalia</tp:taxon-name-part> <tp:taxon-name-part taxon-name-part-type="species">incisi</tp:taxon-name-part></tp:taxon-name></italic> shares with the very similar <italic><tp:taxon-name><tp:taxon-name-part taxon-name-part-type="genus">Psyttalia</tp:taxon-name-part> <tp:taxon-name-part taxon-name-part-type="species">makii</tp:taxon-name-part></tp:taxon-name></italic> and <italic><tp:taxon-name><tp:taxon-name-part taxon-name-part-type="genus">Psyttalia</tp:taxon-name-part> <tp:taxon-name-part taxon-name-part-type="species">fletcheri</tp:taxon-name-part></tp:taxon-name></italic> the long vein r of fore wing (Fig. <xref ref-type="fig" rid="F6">28</xref>) and the short temple (Fig. <xref ref-type="fig" rid="F6">32</xref>). <italic><tp:taxon-name><tp:taxon-name-part taxon-name-part-type="genus">Psyttalia</tp:taxon-name-part> <tp:taxon-name-part taxon-name-part-type="species">incisi</tp:taxon-name-part></tp:taxon-name></italic> can be separated by having vein 2-SR+M of fore wing 3.5–4.0 times as long as wide (Fig. <xref ref-type="fig" rid="F6">28</xref>; <italic>vs</italic> about twice as long as wide in <italic><tp:taxon-name><tp:taxon-name-part taxon-name-part-type="genus">Psyttalia</tp:taxon-name-part> <tp:taxon-name-part taxon-name-part-type="species">makii</tp:taxon-name-part></tp:taxon-name></italic> and <italic><tp:taxon-name><tp:taxon-name-part taxon-name-part-type="genus">Psyttalia</tp:taxon-name-part> <tp:taxon-name-part taxon-name-part-type="species">fletcheri</tp:taxon-name-part></tp:taxon-name></italic>) and vein m-cu of fore wing weakly curved or straight (<italic>vs</italic> strongly curved in <italic><tp:taxon-name><tp:taxon-name-part taxon-name-part-type="genus">Psyttalia</tp:taxon-name-part> <tp:taxon-name-part taxon-name-part-type="species">makii</tp:taxon-name-part></tp:taxon-name></italic> and <italic><tp:taxon-name><tp:taxon-name-part taxon-name-part-type="genus">Psyttalia</tp:taxon-name-part> <tp:taxon-name-part taxon-name-part-type="species">fletcheri</tp:taxon-name-part></tp:taxon-name></italic>).</p></tp:treatment-sec><tp:treatment-sec sec-type="distribution" id="SECID0EHVCI"><title>Distribution.</title><p>China (Fujian), India, Malaysia, Thailand, Philippines (Luzon). Introduced in U.S.A. (Hawaii, Florida), Mexico, Fiji, Guam and Australia (New South Wales, Queensland, Western Australia) (<xref ref-type="bibr" rid="B52">Yu et al. 2012</xref>).</p></tp:treatment-sec><tp:treatment-sec sec-type="biology" id="SECID0ERVCI"><title>Biology.</title><p>Parasitoid of <tp:taxon-name><tp:taxon-name-part taxon-name-part-type="family">Tephritidae</tp:taxon-name-part></tp:taxon-name>: <italic><tp:taxon-name><tp:taxon-name-part taxon-name-part-type="genus">Carpomyia</tp:taxon-name-part> <tp:taxon-name-part taxon-name-part-type="species">vesuvuana</tp:taxon-name-part></tp:taxon-name></italic> Costa, <italic><tp:taxon-name><tp:taxon-name-part taxon-name-part-type="genus">Bactrocera</tp:taxon-name-part> <tp:taxon-name-part taxon-name-part-type="species">carambolae</tp:taxon-name-part></tp:taxon-name></italic> Drew &amp; Hancock, <italic><tp:taxon-name><tp:taxon-name-part taxon-name-part-type="genus">Bactrocera</tp:taxon-name-part> <tp:taxon-name-part taxon-name-part-type="species">correcta</tp:taxon-name-part></tp:taxon-name></italic> (Bezzi), <italic><tp:taxon-name><tp:taxon-name-part taxon-name-part-type="genus">Bactrocera</tp:taxon-name-part> <tp:taxon-name-part taxon-name-part-type="species">cucurbitae</tp:taxon-name-part></tp:taxon-name></italic> (Coquillet), <italic><tp:taxon-name><tp:taxon-name-part taxon-name-part-type="genus">Bactrocera</tp:taxon-name-part> <tp:taxon-name-part taxon-name-part-type="species">dorsalis</tp:taxon-name-part></tp:taxon-name></italic> (Hendel), <italic><tp:taxon-name><tp:taxon-name-part taxon-name-part-type="genus">Bactrocera</tp:taxon-name-part> <tp:taxon-name-part taxon-name-part-type="species">incisa</tp:taxon-name-part></tp:taxon-name></italic> (Walker), <italic><tp:taxon-name><tp:taxon-name-part taxon-name-part-type="genus">Bactrocera</tp:taxon-name-part> <tp:taxon-name-part taxon-name-part-type="species">latifrons</tp:taxon-name-part></tp:taxon-name></italic> (Hendel), <italic><tp:taxon-name><tp:taxon-name-part taxon-name-part-type="genus">Bactrocera</tp:taxon-name-part> <tp:taxon-name-part taxon-name-part-type="species">papayae</tp:taxon-name-part></tp:taxon-name></italic> Drew &amp; Hancock, <italic><tp:taxon-name><tp:taxon-name-part taxon-name-part-type="genus">Bactrocera</tp:taxon-name-part> <tp:taxon-name-part taxon-name-part-type="species">tuberculata</tp:taxon-name-part></tp:taxon-name></italic> (Bezzi), <italic><tp:taxon-name><tp:taxon-name-part taxon-name-part-type="genus">Ceratitis</tp:taxon-name-part> <tp:taxon-name-part taxon-name-part-type="species">capitata</tp:taxon-name-part></tp:taxon-name></italic> (Wiedemann) and <italic><tp:taxon-name><tp:taxon-name-part taxon-name-part-type="genus">Dacus</tp:taxon-name-part> <tp:taxon-name-part taxon-name-part-type="species">ciliatus</tp:taxon-name-part></tp:taxon-name></italic> Loew.</p></tp:treatment-sec><tp:treatment-sec sec-type="notes" id="SECID0EKZCI"><title>Notes.</title><p>The series reared in the lab has either the basal half of pterostigma entirely dark brown and similar to its apical half (Fig. <xref ref-type="fig" rid="F6">28</xref>; males) or its basal half is yellow and contrasting with its dark brown apical half (females). The latter is considered to be typical (<xref ref-type="bibr" rid="B47">Wharton and Gilstrap 1983</xref>) but can be used only for females.</p><!--PageBreak--></tp:treatment-sec><tp:treatment-sec><!--Section generated to contain objects referenced in tp:taxon-treatment.--><fig id="F6" position="float" orientation="portrait"><label>Figures 28–32.</label><caption><p>
          <italic><tp:taxon-name><tp:taxon-name-part taxon-name-part-type="genus">Psyttalia</tp:taxon-name-part> <tp:taxon-name-part taxon-name-part-type="species">incisi</tp:taxon-name-part></tp:taxon-name></italic> (Silvestri), ♂, China, Fujian. <bold>28</bold> wings <bold>29</bold> first metasomal tergite dorsal <bold>30</bold> propodeum dorsal <bold>31</bold> head anterior <bold>32</bold> head dorsal.</p></caption><graphic xmlns:xlink="http://www.w3.org/1999/xlink" xlink:href="zookeys-629-103-g006.jpg" position="float" orientation="portrait" xlink:type="simple" id="oo_109840.jpg"/></fig></tp:treatment-sec><ref-list><ref id="B13"><mixed-citation xmlns:xlink="http://www.w3.org/1999/xlink" xlink:type="simple">
          <person-group><name name-style="western"><surname>Beardsley</surname><given-names>JW</given-names></name></person-group> (<year>1961</year>) <article-title>A review of the Hawaiian <tp:taxon-name><tp:taxon-name-part taxon-name-part-type="family">Braconidae</tp:taxon-name-part></tp:taxon-name> (<tp:taxon-name><tp:taxon-name-part taxon-name-part-type="order">Hymenoptera</tp:taxon-name-part></tp:taxon-name>).</article-title> <source>Proceedings of the Hawaiian Entomological Society</source> <volume>17</volume>(<issue>3</issue>): <fpage>333</fpage>–<lpage>366</lpage>.</mixed-citation></ref><ref id="B47"><mixed-citation xmlns:xlink="http://www.w3.org/1999/xlink" xlink:type="simple">
          <person-group><name name-style="western"><surname>Wharton</surname><given-names>RA</given-names></name><name name-style="western"><surname>Gilstrap</surname><given-names>FE</given-names></name></person-group> (<year>1983</year>) <article-title>Key to and status of opiine braconid (<tp:taxon-name><tp:taxon-name-part taxon-name-part-type="order">Hymenoptera</tp:taxon-name-part></tp:taxon-name>) parasitoids used in biological control of <italic><tp:taxon-name><tp:taxon-name-part taxon-name-part-type="genus">Ceratitis</tp:taxon-name-part></tp:taxon-name></italic> and <italic><tp:taxon-name><tp:taxon-name-part taxon-name-part-type="genus">Dacus</tp:taxon-name-part></tp:taxon-name></italic> s.l. (<tp:taxon-name><tp:taxon-name-part taxon-name-part-type="order">Diptera</tp:taxon-name-part></tp:taxon-name>: <tp:taxon-name><tp:taxon-name-part taxon-name-part-type="family">Tephritidae</tp:taxon-name-part></tp:taxon-name>).</article-title> <source>Annals of the Entomological Society of America</source> <volume>76</volume>(<issue>4</issue>): <fpage>721</fpage>–<lpage>742</lpage>. doi: <ext-link xlink:type="simple" ext-link-type="doi" xlink:href="10.1093/aesa/76.4.721">10.1093/aesa/76.4.721</ext-link></mixed-citation></ref><ref id="B30"><mixed-citation xmlns:xlink="http://www.w3.org/1999/xlink" xlink:type="simple">
          <person-group><name name-style="western"><surname>Ji</surname><given-names>Q-E</given-names></name><name name-style="western"><surname>Dong</surname><given-names>C-Z</given-names></name><name name-style="western"><surname>Chen</surname><given-names>J-H</given-names></name></person-group> (<year>2004</year>) [<trans-title>A new record species - <italic><tp:taxon-name><tp:taxon-name-part taxon-name-part-type="genus">Opius</tp:taxon-name-part> <tp:taxon-name-part taxon-name-part-type="species">incisi</tp:taxon-name-part></tp:taxon-name></italic> Silvestri (<tp:taxon-name><tp:taxon-name-part taxon-name-part-type="order">Hymenoptera</tp:taxon-name-part></tp:taxon-name>: <tp:taxon-name><tp:taxon-name-part taxon-name-part-type="family">Braconidae</tp:taxon-name-part></tp:taxon-name>) parasitizing on <italic><tp:taxon-name><tp:taxon-name-part taxon-name-part-type="genus">Dacus</tp:taxon-name-part> <tp:taxon-name-part taxon-name-part-type="species">dorsalis</tp:taxon-name-part></tp:taxon-name></italic> (Hendel) in China</trans-title>.] <source>Entomotaxonomia</source> <volume>26</volume>(<issue>2</issue>): <fpage>144</fpage>–<lpage>145</lpage>. <comment>[In Chinese]</comment></mixed-citation></ref><ref id="B49"><mixed-citation xmlns:xlink="http://www.w3.org/1999/xlink" xlink:type="simple">
          <person-group><name name-style="western"><surname>Wharton</surname><given-names>RA</given-names></name></person-group> (<year>1997</year>) <article-title>Generic relationships of opiine <tp:taxon-name><tp:taxon-name-part taxon-name-part-type="family">Braconidae</tp:taxon-name-part></tp:taxon-name> (<tp:taxon-name><tp:taxon-name-part taxon-name-part-type="order">Hymenoptera</tp:taxon-name-part></tp:taxon-name>) parasitic on fruit-infesting <tp:taxon-name><tp:taxon-name-part taxon-name-part-type="family">Tephritidae</tp:taxon-name-part></tp:taxon-name> (<tp:taxon-name><tp:taxon-name-part taxon-name-part-type="order">Diptera</tp:taxon-name-part></tp:taxon-name>).</article-title> <source>Contributions of the American Entomological Institute</source> <volume>30</volume>(<issue>3</issue>): <fpage>1</fpage>–<lpage>53</lpage>.</mixed-citation></ref><ref id="B50"><mixed-citation xmlns:xlink="http://www.w3.org/1999/xlink" xlink:type="simple">
          <person-group><name name-style="western"><surname>Wharton</surname><given-names>RA</given-names></name></person-group> (<year>2009</year>) <article-title>Two new species of <italic><tp:taxon-name><tp:taxon-name-part taxon-name-part-type="genus">Psyttalia</tp:taxon-name-part></tp:taxon-name></italic> Walker (<tp:taxon-name><tp:taxon-name-part taxon-name-part-type="order">Hymenoptera</tp:taxon-name-part></tp:taxon-name>, <tp:taxon-name><tp:taxon-name-part taxon-name-part-type="family">Braconidae</tp:taxon-name-part></tp:taxon-name>, <tp:taxon-name><tp:taxon-name-part taxon-name-part-type="subfamily">Opiinae</tp:taxon-name-part></tp:taxon-name>) reared from fruit-infesting tephritid (<tp:taxon-name><tp:taxon-name-part taxon-name-part-type="order">Diptera</tp:taxon-name-part></tp:taxon-name>) hosts in Kenya.</article-title> <source>ZooKeys</source> <volume>20</volume>: <fpage>349</fpage>–<lpage>377</lpage>. doi: <ext-link xlink:type="simple" ext-link-type="doi" xlink:href="10.3897/zookeys.20.99">10.3897/zookeys.20.99</ext-link></mixed-citation></ref><ref id="B52"><mixed-citation xmlns:xlink="http://www.w3.org/1999/xlink" xlink:type="simple">
          <person-group><name name-style="western"><surname>Yu</surname><given-names>DSK</given-names></name><name name-style="western"><surname>Achterberg</surname><given-names>C van</given-names></name><name name-style="western"><surname>Horstmann</surname><given-names>K</given-names></name></person-group> (<year>2012</year>) <source>Taxapad 2012, <tp:taxon-name><tp:taxon-name-part taxon-name-part-type="superfamily">Ichneumonoidea</tp:taxon-name-part></tp:taxon-name> 2011. Database on flash-drive</source>. <ext-link xlink:type="simple" ext-link-type="uri" xlink:href="http://www.taxapad.com">www.taxapad.com</ext-link>, <publisher-loc>Ottawa, Ontario, Canada</publisher-loc>.</mixed-citation></ref></ref-list></tp:taxon-treatment>
