# Supplementary material for: Review of the East Palaearctic and North Oriental Psyttalia Walker, with the description of three new species (Hymenoptera, Braconidae, Opiinae)
Source: Zookeys. 2016 Nov 7;(629):103–51. doi: 10.3897/zookeys.629.10167 (PMC5126540; doi:10.3897/zookeys.629.10167)
Supplement: XML Treatment for Psyttalia latinervis [file zookeys.629.10167-treatment6.xml]

<!DOCTYPE tp:taxon-treatment
  PUBLIC "-//TaxonX//DTD Taxonomic Treatment Publishing DTD v0 20100105//EN" "tax-treatment-NSO.dtd">
<tp:taxon-treatment xmlns:tp="http://www.plazi.org/taxpub"><tp:treatment-meta><kwd-group><label>Taxon classification</label><kwd><named-content content-type="kingdom">Animalia</named-content></kwd><kwd><named-content content-type="order">Hymenoptera</named-content></kwd><kwd><named-content content-type="family">Braconidae</named-content></kwd></kwd-group><mixed-citation publication-type="journal"><person-group><name><surname>Wu</surname><given-names>Qiong</given-names></name><name><surname>van Achterberg</surname><given-names>Cornelis</given-names></name><name><surname>Tan</surname><given-names>Jiang-Li</given-names></name><name><surname>Chen</surname><given-names>Xue-Xin</given-names></name></person-group><article-title>Review of the East Palaearctic and North Oriental <italic><tp:taxon-name><tp:taxon-name-part taxon-name-part-type="genus">Psyttalia</tp:taxon-name-part></tp:taxon-name></italic> Walker, with the description of three new species (<tp:taxon-name><tp:taxon-name-part taxon-name-part-type="order">Hymenoptera</tp:taxon-name-part></tp:taxon-name>, <tp:taxon-name><tp:taxon-name-part taxon-name-part-type="family">Braconidae</tp:taxon-name-part></tp:taxon-name>, <tp:taxon-name><tp:taxon-name-part taxon-name-part-type="subfamily">Opiinae</tp:taxon-name-part></tp:taxon-name>)</article-title><source>Zookeys</source><day>7</day><month>11</month><year>2016</year><volume>2016</volume><issue>629</issue><fpage>103</fpage><lpage>151</lpage><pub-id pub-id-type="doi">10.3897/zookeys.629.10167</pub-id></mixed-citation></tp:treatment-meta><tp:nomenclature><tp:taxon-name>
            <tp:taxon-name-part taxon-name-part-type="genus">Psyttalia</tp:taxon-name-part>
            <tp:taxon-name-part taxon-name-part-type="species">latinervis</tp:taxon-name-part>
            <object-id xmlns:xlink="http://www.w3.org/1999/xlink" content-type="zoobank" xlink:type="simple">http://zoobank.org/27F0CC72-A3A3-40D8-B672-D3F6AAA3BA60</object-id>
          </tp:taxon-name><tp:taxon-authority>Wu &amp; van Achterberg</tp:taxon-authority><tp:taxon-status xmlns:xlink="http://www.w3.org/1999/xlink" xlink:type="simple">sp. n.</tp:taxon-status><xref ref-type="fig" rid="F7">Figs 33</xref><xref ref-type="fig" rid="F8">, 34–43</xref></tp:nomenclature><tp:treatment-sec sec-type="type material" id="SECID0EG2CI"><title>Type material.</title><p>Holotype, ♂ (<abbrev xmlns:xlink="http://www.w3.org/1999/xlink" content-type="institution" xlink:title="Zhejiang University at Hangzhou" id="ABBRID0EM2CI" xlink:type="simple">ZJUH</abbrev>), “[S. <bold>China</bold>:] <bold>Hainan</bold>, Bawangling Mts, 24–25.v.2007, Jingxian Liu, No. 200702714”.</p></tp:treatment-sec><tp:treatment-sec sec-type="Comparative diagnosis" id="SECID0EV2CI"><title>Comparative diagnosis.</title><p>Easily recognizable species, because of the unique long, widened and slightly curved vein 1-CU1 of the fore wing (Fig. <xref ref-type="fig" rid="F8">35</xref>) in combination with the largely unsclerotized vein 1-SR+M, the widened but short vein 2-SR+M, and parallel veins m-cu and 1-M of the fore wing (Fig. <xref ref-type="fig" rid="F8">35</xref>).</p></tp:treatment-sec><tp:treatment-sec sec-type="description" id="SECID0EL3CI"><title>Description.</title><p>Holotype, ♂, length of body 3.5 mm, of fore wing 2.8 mm.</p><p>
            <italic>Head</italic>. Antenna with 43 segments, bristly and rather adpressed setose and 1.7 times as long as fore wing; third segment 1.4 times as long as fourth segment, length of third, <!--PageBreak-->fourth and penultimate segments 3.0, 2.2 and 1.8 times their width, respectively (Fig. <xref ref-type="fig" rid="F8">43</xref>); length of maxillary palp 0.9 times height of head; length of eye in dorsal view 3.2 times temple (Fig. <xref ref-type="fig" rid="F8">40</xref>); temple shiny, smooth except for some punctures posteriorly and with sparse setae; OOL: diameter of ocellus: POL = 45:22:30; area behind stemmaticum reclivous (Fig. <xref ref-type="fig" rid="F8">40</xref>); face coarsely punctate with interspaces about equal to diameter of punctures and with satin sheen (Fig. <xref ref-type="fig" rid="F8">39</xref>); frons slightly depressed behind antennal sockets and in front of anterior ocellus, shiny, smooth and glabrous but laterally setose and punctulate (Fig. <xref ref-type="fig" rid="F8">40</xref>); labrum nearly flat; clypeus transverse, convex, and its ventral margin truncate and thin (Fig. <xref ref-type="fig" rid="F8">39</xref>); width of clypeus 3.5 times its maximum height and 0.8 times width of face; hypoclypeal depression wide and deep (Figs <xref ref-type="fig" rid="F8">39</xref>, <xref ref-type="fig" rid="F8">41</xref>); malar suture largely absent; malar space 0.4 times longer than basal width of mandible and area micro-sculptured (Fig. <xref ref-type="fig" rid="F8">41</xref>); mandible not twisted, apically moderately narrowed and with both teeth wide, normal basally and with narrow ventral carina (Fig. <xref ref-type="fig" rid="F8">41</xref>); occipital carina remains far removed from hypostomal carina and dorsally largely absent; hypostomal carina medium-sized ventrally.</p><p>
            <italic>Mesosoma</italic>. Length of mesosoma 1.2 times its height; pronope absent, only with groove; pronotal side largely smooth, but anterior and posterior grooves present and posteriorly with some crenulae (Fig. <xref ref-type="fig" rid="F8">36</xref>); propleuron flattened; epicnemial area smooth dorsally; precoxal sulcus only medially present and moderately crenulate (Fig. <xref ref-type="fig" rid="F8">36</xref>); remainder of mesopleuron smooth and shiny; pleural sulcus smooth ventrally; mesosternal sulcus shallow, narrow and finely crenulate; postpectal carina absent; mesoscutum very shiny and nearly entirely glabrous (Fig. <xref ref-type="fig" rid="F8">37</xref>); notauli only anteriorly as pair of partly finely crenulate impressions and absent on disc; scutellar sulcus deep and with 7 short crenulae, parallel-sided medially; scutellum slightly convex and smooth, only laterally sparsely setose (Fig. <xref ref-type="fig" rid="F8">37</xref>); metanotum with short longitudinal carina antero-medially and short carina posteriorly (Figs <xref ref-type="fig" rid="F8">37–38</xref>); surface of propodeum smooth, except for crenulae near reversed Y-shaped median carina and with short lateral crenulate groove above spiracle (Figs <xref ref-type="fig" rid="F8">37–38</xref>).</p><p>
            <italic>Wings</italic>. Fore wing: 1-SR as long as wide and linear with 1-M; pterostigma triangular and r not linear with postero-basal border (Fig. <xref ref-type="fig" rid="F8">34</xref>); 1-R1 ending at wing apex and 1.7 times as long as pterostigma; r linear with 3-SR and medium-sized; r-m and most of 1-SR+M unsclerotized; r:3-SR:SR1 = 5:29:56; 2-SR:3-SR:r-m = 15:29:7; 1-M straight and SR1 slightly curved; m-cu narrowly antefurcal and slightly curved, subparallel with 1-M (Fig. <xref ref-type="fig" rid="F8">35</xref>); 2-SR+M short and widened; cu-a short, vertical and far postfurcal; 1-CU1 curved and widened; 1-CU1:2-CU1= 15:24; first subdiscal cell widened apically and closed, CU1b medium-sized; only apex of M+CU1 sclerotized. Hind wing: 2-M slightly sinuate; M+CU:1-M:1r-m = 20:21:10; cu-a straight; m-cu and SR absent.</p><p>
            <italic>Legs</italic>. Length of femur, tibia and basitarsus of hind leg 4.2, 7.8 and 4.2 times as long as width, respectively (Fig. <xref ref-type="fig" rid="F8">42</xref>); hind femur with long setae.</p><p>
            <italic>Metasoma</italic>. Length of first tergite 1.4 times its apical width, convex medio-posteriorly, its surface largely smooth except some sculpture subposteriorly (Fig. <xref ref-type="fig" rid="F8">38</xref>), dorsal carinae strong in basal half of tergite and with depressed area below; second suture not <!--PageBreak--><!--PageBreak-->indicated; basal depressions of second tergite deep and elliptical; second tergite 0.7 times as long as third tergite; second and following tergites smooth, shiny and sparsely setose; combined length of second and third metasomal tergites 0.35 times total length of metasoma.</p><p>
            <italic>Colour</italic>. Ivory or white; head dorsally (but stemmaticum black), scapus, pedicellus, V-shaped patch on mesoscutum, mesoscutum laterally, tegulae, scutellum largely and apical margin of third–seventh tergites yellow; remainder of antenna brown with apices of segments dark brown; scutellum posteriorly, metanotum and propodeum brownish; remainder of mesoscutum and of second–seventh tergites dorsally, pterostigma and veins dark brown; wing membrane subhyaline.</p></tp:treatment-sec><tp:treatment-sec sec-type="distribution" id="SECID0EBBDI"><title>Distribution.</title><p>China (Hainan).</p></tp:treatment-sec><tp:treatment-sec sec-type="biology" id="SECID0EGBDI"><title>Biology.</title><p>Unknown.</p></tp:treatment-sec><tp:treatment-sec sec-type="etymology" id="SECID0ELBDI"><title>Etymology.</title><p>From “latus” (Latin for “wide”) and “nervus” (Latin for “nerve, vein”) because of the widened vein 1-CU1 of the fore wing.</p></tp:treatment-sec><tp:treatment-sec><!--Section generated to contain objects referenced in tp:taxon-treatment.--><fig id="F7" position="float" orientation="portrait"><label>Figure 33.</label><caption><p>
          <italic><tp:taxon-name><tp:taxon-name-part taxon-name-part-type="genus">Psyttalia</tp:taxon-name-part> <tp:taxon-name-part taxon-name-part-type="species">latinervis</tp:taxon-name-part></tp:taxon-name></italic> sp. n., ♂, holotype, habitus lateral.</p></caption><graphic xmlns:xlink="http://www.w3.org/1999/xlink" xlink:href="zookeys-629-103-g007.jpg" position="float" orientation="portrait" xlink:type="simple" id="oo_109841.jpg"/></fig><fig id="F8" position="float" orientation="portrait"><label>Figures 34–43.</label><caption><p>
          <italic><tp:taxon-name><tp:taxon-name-part taxon-name-part-type="genus">Psyttalia</tp:taxon-name-part> <tp:taxon-name-part taxon-name-part-type="species">latinervis</tp:taxon-name-part></tp:taxon-name></italic> sp. n., ♂, holotype. <bold>34</bold> wings <bold>35</bold> detail of middle third of fore wing <bold>36</bold> mesosoma lateral <bold>37</bold> mesosoma dorsal <bold>38</bold> propodeum and first–third metasomal tergites dorsal <bold>39</bold> head anterior <bold>40</bold> head dorsal <bold>41</bold> head lateral <bold>42</bold> hind leg <bold>43</bold> antenna.</p></caption><graphic xmlns:xlink="http://www.w3.org/1999/xlink" xlink:href="zookeys-629-103-g008.jpg" position="float" orientation="portrait" xlink:type="simple" id="oo_109842.jpg"/></fig></tp:treatment-sec></tp:taxon-treatment>
