# Supplementary material for: Review of the East Palaearctic and North Oriental Psyttalia Walker, with the description of three new species (Hymenoptera, Braconidae, Opiinae)
Source: Zookeys. 2016 Nov 7;(629):103–51. doi: 10.3897/zookeys.629.10167 (PMC5126540; doi:10.3897/zookeys.629.10167)
Supplement: XML Treatment for Psyttalia majocellata [file zookeys.629.10167-treatment7.xml]

<!DOCTYPE tp:taxon-treatment
  PUBLIC "-//TaxonX//DTD Taxonomic Treatment Publishing DTD v0 20100105//EN" "tax-treatment-NSO.dtd">
<tp:taxon-treatment xmlns:tp="http://www.plazi.org/taxpub"><tp:treatment-meta><kwd-group><label>Taxon classification</label><kwd><named-content content-type="kingdom">Animalia</named-content></kwd><kwd><named-content content-type="order">Hymenoptera</named-content></kwd><kwd><named-content content-type="family">Braconidae</named-content></kwd></kwd-group><mixed-citation publication-type="journal"><person-group><name><surname>Wu</surname><given-names>Qiong</given-names></name><name><surname>van Achterberg</surname><given-names>Cornelis</given-names></name><name><surname>Tan</surname><given-names>Jiang-Li</given-names></name><name><surname>Chen</surname><given-names>Xue-Xin</given-names></name></person-group><article-title>Review of the East Palaearctic and North Oriental <italic><tp:taxon-name><tp:taxon-name-part taxon-name-part-type="genus">Psyttalia</tp:taxon-name-part></tp:taxon-name></italic> Walker, with the description of three new species (<tp:taxon-name><tp:taxon-name-part taxon-name-part-type="order">Hymenoptera</tp:taxon-name-part></tp:taxon-name>, <tp:taxon-name><tp:taxon-name-part taxon-name-part-type="family">Braconidae</tp:taxon-name-part></tp:taxon-name>, <tp:taxon-name><tp:taxon-name-part taxon-name-part-type="subfamily">Opiinae</tp:taxon-name-part></tp:taxon-name>)</article-title><source>Zookeys</source><day>7</day><month>11</month><year>2016</year><volume>2016</volume><issue>629</issue><fpage>103</fpage><lpage>151</lpage><pub-id pub-id-type="doi">10.3897/zookeys.629.10167</pub-id></mixed-citation></tp:treatment-meta><tp:nomenclature><tp:taxon-name>
            <tp:taxon-name-part taxon-name-part-type="genus">Psyttalia</tp:taxon-name-part>
            <tp:taxon-name-part taxon-name-part-type="species">majocellata</tp:taxon-name-part>
            <object-id xmlns:xlink="http://www.w3.org/1999/xlink" content-type="zoobank" xlink:type="simple">http://zoobank.org/625ACC7F-A65D-4B4A-99D7-F611807B8EC6</object-id>
          </tp:taxon-name><tp:taxon-authority>Wu &amp; van Achterberg</tp:taxon-authority><tp:taxon-status xmlns:xlink="http://www.w3.org/1999/xlink" xlink:type="simple">sp. n.</tp:taxon-status><xref ref-type="fig" rid="F9">Figs 44</xref><xref ref-type="fig" rid="F10">, 45–52</xref><xref ref-type="fig" rid="F11">, 53</xref><xref ref-type="fig" rid="F12">, 54–64</xref><!--PageBreak--></tp:nomenclature><tp:treatment-sec sec-type="type material" id="SECID0EGDDI"><title>Type material.</title><p>Holotype, ♀ (<abbrev xmlns:xlink="http://www.w3.org/1999/xlink" content-type="institution" xlink:title="Zhejiang University at Hangzhou" id="ABBRID0EMDDI" xlink:type="simple">ZJUH</abbrev>), “[S. <bold>China</bold>:] <bold>Hainan</bold>, Bawangling Mts, 28.v.3.vi. 2007, Liqiong Weng, No. 200804217”. Paratypes (2 ♀ 2 ♂): 1 ♀ 2 ♂ (<abbrev xmlns:xlink="http://www.w3.org/1999/xlink" content-type="institution" xlink:title="Zhejiang University at Hangzhou" id="ABBRID0EVDDI" xlink:type="simple">ZJUH</abbrev>, <named-content xmlns:xlink="http://www.w3.org/1999/xlink" content-type="dwc:institutional_code" xlink:type="simple">RMNH</named-content>), id., but 9–10.vi.2007, Jingxian Liu, Nos 200703438, 200703465 and 201503525; 1 ♀ (<abbrev xmlns:xlink="http://www.w3.org/1999/xlink" content-type="institution" xlink:title="Zhejiang University at Hangzhou" id="ABBRID0ECEDI" xlink:type="simple">ZJUH</abbrev>), “[SW. China:] <bold>Guizhou</bold>, Mayanghe river, 1–3.x.2007, Jingxian Liu, No. 200709564”.</p></tp:treatment-sec><tp:treatment-sec sec-type="Comparative diagnosis" id="SECID0EJEDI"><title>Comparative diagnosis.</title><p>The new species runs in the key to the subgenus <tp:taxon-name><tp:taxon-name-part taxon-name-part-type="subgenus">Psyttalia</tp:taxon-name-part></tp:taxon-name> by <xref ref-type="bibr" rid="B27">Fischer (1987)</xref> to the Oriental <italic><tp:taxon-name><tp:taxon-name-part taxon-name-part-type="genus">Psyttalia</tp:taxon-name-part> <tp:taxon-name-part taxon-name-part-type="species">walkeri</tp:taxon-name-part></tp:taxon-name></italic> (Muesebeck, 1931). The new species differs by having a short median carina on the propodeum, bifurcated medially and posterior half of propodeum with crenulae (Fig. <xref ref-type="fig" rid="F10">48</xref>; <italic>vs</italic> median carina long, bifurcated apically and posteriorly smooth in <italic><tp:taxon-name><tp:taxon-name-part taxon-name-part-type="genus">Psyttalia</tp:taxon-name-part> <tp:taxon-name-part taxon-name-part-type="species">walkeri</tp:taxon-name-part></tp:taxon-name></italic>), POL equal to diameter of posterior ocellus (<italic>vs</italic> smaller), face and mesosoma similarly yellow (Fig. <xref ref-type="fig" rid="F10">46</xref>; <italic>vs</italic> face pale yellow, different from reddish yellow mesosoma), second tergite smooth (<italic>vs</italic> superficially granulate) and first tergite slightly longer than wide apically (Fig. <xref ref-type="fig" rid="F10">48</xref>; <italic>vs</italic> about 1.3 times). The new species can be easily confused with pale <italic><tp:taxon-name><tp:taxon-name-part taxon-name-part-type="genus">Psyttalia</tp:taxon-name-part> <tp:taxon-name-part taxon-name-part-type="species">carinata</tp:taxon-name-part></tp:taxon-name></italic> (Thomson). The new species differs by having larger ocelli (OOL 1.2–1.7 times diameter of posterior ocellus and POL 0.8–1.0 times diameter of ocellus (Fig. <xref ref-type="fig" rid="F10">50</xref>) <italic>vs</italic> OOL 2.0–2.4 times diameter of posterior ocellus and POL slightly longer than diameter of ocellus in <italic><tp:taxon-name><tp:taxon-name-part taxon-name-part-type="genus">Psyttalia</tp:taxon-name-part> <tp:taxon-name-part taxon-name-part-type="species">carinata</tp:taxon-name-part></tp:taxon-name></italic> (Fig. <xref ref-type="fig" rid="F2">8</xref>)), frons and vertex laterally punctate (<italic>vs</italic> largely smooth), vein 2-SR+M of fore wing 0.6–0.8 times as long as vein m-cu (<italic>vs</italic> about 0.4 times), second tergite half as long as third tergite (vs 0.8-0.9 times), first discal cell more transverse (<italic>vs</italic> transverse), base of hind tibia dark brown (<italic>vs</italic> brownish yellow) and distributed N. Oriental (<italic>vs</italic> Palaearctic). See note under <italic><tp:taxon-name><tp:taxon-name-part taxon-name-part-type="genus">Psyttalia</tp:taxon-name-part> <tp:taxon-name-part taxon-name-part-type="species">carinata</tp:taxon-name-part></tp:taxon-name></italic> about a similar species from S. China.</p></tp:treatment-sec><tp:treatment-sec sec-type="description" id="SECID0EZHDI"><title>Description.</title><p>Holotype, ♀, length of body 3.3 mm, of fore wing 3.2 mm.</p><!--PageBreak--><p>
            <italic>Head</italic>. Antenna with 40+ segments (apical segments missing), bristly and rather erect setose and at least 1.3 times as long as fore wing; third segment 1.2 times as long as fourth segment, length of third and fourth penultimate segments 3.2 and 2.6 times their width, respectively (Fig. <xref ref-type="fig" rid="F9">44</xref>); maxillary palp 1.1 times as long as height of head; length of eye in dorsal view 3.9 times temple (Fig. <xref ref-type="fig" rid="F10">50</xref>); temple shiny, smooth except for some punctulation posteriorly and with sparse setae; OOL: diameter of ocellus: POL = 22:13:13; area behind stemmaticum reclivous (Fig. <xref ref-type="fig" rid="F10">50</xref>); face coarsely punctate with interspaces about equal to diameter of punctures and with satin sheen (Fig. <xref ref-type="fig" rid="F10">49</xref>); frons slightly depressed behind antennal sockets and with triangular depression between antennal sockets, shiny, smooth and glabrous but laterally (as vertex) <!--PageBreak-->setose and punctate (Fig. <xref ref-type="fig" rid="F10">50</xref>); labrum nearly flat; clypeus transverse, convex, punctate and its ventral margin truncate and thin (Fig. <xref ref-type="fig" rid="F10">49</xref>); width of clypeus 2.7 times its maximum height and 0.7 times width of face; hypoclypeal depression wide and deep <!--PageBreak-->(Fig. <xref ref-type="fig" rid="F10">49</xref>); malar suture largely absent; malar space 0.4 times longer than basal width of mandible and punctate; mandible not twisted, apically moderately narrowed and with both teeth wide, normal basally and with narrow ventral carina; occipital carina remains far removed from hypostomal carina and dorsally absent; hypostomal carina medium-sized ventrally.</p><p>
            <italic>Mesosoma</italic>. Length of mesosoma 1.4 times its height; pronope absent and only with groove; pronotal side largely smooth, but anterior and posterior grooves present, anteriorly and posteriorly with some crenulae (Fig. <xref ref-type="fig" rid="F10">46</xref>); propleuron flattened; epicnemial area smooth dorsally; precoxal sulcus moderately punctate-crenulate, absent posteriorly and nearly complete anteriorly (Fig. <xref ref-type="fig" rid="F10">46</xref>); remainder of mesopleuron smooth (except for band of fine punctures medially) and shiny; pleural sulcus smooth ventrally; mesosternal sulcus medium-sized and moderately crenulate; postpectal carina absent; mesoscutum very shiny and nearly entirely glabrous (Fig. <xref ref-type="fig" rid="F10">47</xref>); notauli only anteriorly as pair of partly finely crenulate impressions and absent on disc; scutellar sulcus deep and with 4 short crenulae, parallel-sided medially; scutellum slightly convex and smooth, only laterally sparsely setose (Fig. <xref ref-type="fig" rid="F10">47</xref>); metanotum with short longitudinal carina antero-medially and finely crenulate posteriorly (Fig. <xref ref-type="fig" rid="F10">47</xref>); surface of propodeum smooth, except for crenulae near reversed Y-shaped median carina (median carina part rather short), distinctly depressed posteriorly near triangular areola and with lateral crenulate groove above spiracle (Fig. <xref ref-type="fig" rid="F10">48</xref>).</p><!--PageBreak--><!--PageBreak--><p>
            <italic>Wings</italic>. Fore wing: 1-SR about 4 times longer than wide and linear with 1-M; pterostigma triangular and r linear with postero-basal border (Figs <xref ref-type="fig" rid="F10">45</xref>, <xref ref-type="fig" rid="F12">55</xref>); 1-R1 ending at wing apex and 1.7 times as long as pterostigma; r linear with 3-SR and medium-sized; r-m unsclerotized; 1-SR+M narrow and sclerotized; r:3-SR:SR1 = 2:9:16; 2-SR:3-SR:r-m = 23:45:13; 1-M straight and SR1 slightly curved; m-cu far antefurcal and straight, converging to 1-M (Fig. <xref ref-type="fig" rid="F10">45</xref>); 2-SR+M rather long and narrow (Fig. <xref ref-type="fig" rid="F12">55</xref>); cu-a medium-sized, oblique and far postfurcal; 1-CU1 straight and widened; 1-CU1:2-CU1= 15:24; first subdiscal cell widened apically and closed, CU1b medium-sized; only apex of M+CU1 sclerotized. Hind wing: 2-M slightly sinuate; M+CU:1-M:1r-m = 5:5:3; cu-a straight; m-cu and SR absent.</p><p>
            <italic>Legs</italic>. Length of femur, tibia and basitarsus of hind leg 3.5, 8.6 and 5.6 times as long as width, respectively (Fig. <xref ref-type="fig" rid="F8">42</xref>); hind femur with rather long setae.</p><p>
            <italic>Metasoma</italic>. Length of first tergite 1.1 times its apical width, convex medio-posteriorly, its surface largely finely rugose (Fig. <xref ref-type="fig" rid="F10">48</xref>), dorsal carinae strong in basal 0.7 of tergite and with depressed area below; second suture slightly indicated; basal depressions of second tergite deep and elliptical; second tergite 0.5 times as long as third tergite; second partly superficially coriaceous and following tergites smooth, shiny and sparsely setose; combined length of second and third metasomal tergites 0.25 times total length of metasoma; length of setose part of ovipositor sheath 0.47 times fore wing, as long as metasoma, 3.2 times first tergite, twice hind femur and 1.5 times hind tibia; hypopygium about 0.5 times as long as metasoma, distinctly acute apically and reaching apex of metasoma (Fig. <xref ref-type="fig" rid="F10">51</xref>).</p><p>
            <italic>Colour</italic>. Brownish yellow; stemmaticum black; antenna (except scapus and pedicellus but with dark patch on outer side, third segment darker than fourth one and apical segments becoming paler), ovipositor sheath, base of hind tibia and hind tarsus largely dark brown; tegulae pale yellow; palpi and base of legs ivory; pterostigma pale brown with margins darkened (Fig. <xref ref-type="fig" rid="F10">45</xref>) and veins brown; wing membrane subhyaline.</p><p>
            <italic>Variation</italic>. Length of fore wing 2.9–3.3 mm; antenna of ♀ with 37–44 segments and 1.4–1.5 times as long as fore wing; OOL 1.2–1.7 times diameter of posterior ocellus and POL 0.8–1.0 times diameter of ocellus; first tergite 1.1–1.3 times as long as its apical width (Figs <xref ref-type="fig" rid="F10">48</xref>, <xref ref-type="fig" rid="F12">59</xref>); hind femur 3.4–3.8 times as long as wide; setose part of ovipositor sheath 0.45–0.47 times as long as fore wing and 1.4–1.5 times hind tibia; second tergite more or less coriaceous; pterostigma of ♂ somewhat darker than of ♀ (Fig. <xref ref-type="fig" rid="F12">55</xref>); posterior areola of propodeum short (♀) or elongate triangular (♂) with long and rather short median carina, respectively (Figs <xref ref-type="fig" rid="F12">63–64</xref>); second–sixth tergites of ♂ partly dark brown and first tergite infuscate (Figs <xref ref-type="fig" rid="F11">53</xref>, <xref ref-type="fig" rid="F12">59</xref>); ♀ from Guizhou has base of hind tibia yellowish, basal half of antenna mainly brownish yellow (including third segment), propodeum more sculptured, antenna with 37 segments and second tergite almost entirely smooth. Males have mesoscutum only slightly darker brown laterally than medially, without distinct pattern (Fig. <xref ref-type="fig" rid="F12">58</xref>).</p></tp:treatment-sec><tp:treatment-sec sec-type="distribution" id="SECID0EVNDI"><title>Distribution.</title><p>China (Hainan, Guizhou).</p></tp:treatment-sec><tp:treatment-sec sec-type="biology" id="SECID0E1NDI"><title>Biology.</title><p>Unknown.</p></tp:treatment-sec><tp:treatment-sec sec-type="etymology" id="SECID0E6NDI"><title>Etymology.</title><p>From “major” (Latin for “larger”) and “ocellus” (Latin for “small eye”) because of the larger ocelli.</p><!--PageBreak--></tp:treatment-sec><tp:treatment-sec><!--Section generated to contain objects referenced in tp:taxon-treatment.--><fig id="F9" position="float" orientation="portrait"><label>Figure 44.</label><caption><p>
          <italic><tp:taxon-name><tp:taxon-name-part taxon-name-part-type="genus">Psyttalia</tp:taxon-name-part> <tp:taxon-name-part taxon-name-part-type="species">majocellata</tp:taxon-name-part></tp:taxon-name></italic> sp. n., ♀, holotype, habitus lateral.</p></caption><graphic xmlns:xlink="http://www.w3.org/1999/xlink" xlink:href="zookeys-629-103-g009.jpg" position="float" orientation="portrait" xlink:type="simple" id="oo_109843.jpg"/></fig><fig id="F10" position="float" orientation="portrait"><label>Figures 45–52.</label><caption><p>
          <italic><tp:taxon-name><tp:taxon-name-part taxon-name-part-type="genus">Psyttalia</tp:taxon-name-part> <tp:taxon-name-part taxon-name-part-type="species">majocellata</tp:taxon-name-part></tp:taxon-name></italic> sp. n., ♀, holotype. <bold>45</bold> wings <bold>46</bold> head and mesosoma lateral <bold>47</bold> mesosoma dorsal <bold>48</bold> propodeum and first–third metasomal tergites dorsal <bold>49</bold> head anterior <bold>50</bold> head dorsal <bold>51</bold> hind femur and hypopygium lateral <bold>52</bold> base of antenna.</p></caption><graphic xmlns:xlink="http://www.w3.org/1999/xlink" xlink:href="zookeys-629-103-g010.jpg" position="float" orientation="portrait" xlink:type="simple" id="oo_109844.jpg"/></fig><fig id="F11" position="float" orientation="portrait"><label>Figure 53.</label><caption><p>
          <italic><tp:taxon-name><tp:taxon-name-part taxon-name-part-type="genus">Psyttalia</tp:taxon-name-part> <tp:taxon-name-part taxon-name-part-type="species">majocellata</tp:taxon-name-part></tp:taxon-name></italic> sp. n., ♂ paratype, habitus lateral.</p></caption><graphic xmlns:xlink="http://www.w3.org/1999/xlink" xlink:href="zookeys-629-103-g011.jpg" position="float" orientation="portrait" xlink:type="simple" id="oo_109845.jpg"/></fig><fig id="F12" position="float" orientation="portrait"><label>Figures 54–64.</label><caption><p>
          <italic><tp:taxon-name><tp:taxon-name-part taxon-name-part-type="genus">Psyttalia</tp:taxon-name-part> <tp:taxon-name-part taxon-name-part-type="species">majocellata</tp:taxon-name-part></tp:taxon-name></italic> sp. n., ♂ paratype, but 64 of ♀ holotype. <bold>54</bold> wings <bold>55</bold> detail of middle third of fore wing <bold>56</bold> mesosoma lateral <bold>57</bold> hind leg <bold>58</bold> mesosoma dorsal <bold>59</bold> propodeum and first–third metasomal tergites dorsal <bold>60</bold> head anterior <bold>61</bold> head dorsal <bold>62</bold> antenna <bold>63–64</bold> metanotum and propodeum dorsal.</p></caption><graphic xmlns:xlink="http://www.w3.org/1999/xlink" xlink:href="zookeys-629-103-g012.jpg" position="float" orientation="portrait" xlink:type="simple" id="oo_109846.jpg"/></fig><fig id="F2" position="float" orientation="portrait"><label>Figures 2–12.</label><caption><p>
          <italic><tp:taxon-name><tp:taxon-name-part taxon-name-part-type="genus">Psyttalia</tp:taxon-name-part> <tp:taxon-name-part taxon-name-part-type="species">carinata</tp:taxon-name-part></tp:taxon-name></italic> (Thomson), ♀, holotype of <italic><tp:taxon-name><tp:taxon-name-part taxon-name-part-type="genus">Opius</tp:taxon-name-part> <tp:taxon-name-part taxon-name-part-type="species">brevitemporalis</tp:taxon-name-part></tp:taxon-name></italic> Tobias. <bold>2</bold> wings <bold>3</bold> head and mesosoma lateral <bold>4</bold> mesosoma dorsal <bold>5</bold> propodeum and first–third metasomal tergites dorsal <bold>6</bold> base of antenna <bold>7</bold> head anterior <bold>8</bold> head dorsal <bold>9</bold> antenna <bold>10</bold> apex of antenna <bold>11</bold> mandible lateral <bold>12</bold> hind leg and hypopygium lateral.</p></caption><graphic xmlns:xlink="http://www.w3.org/1999/xlink" xlink:href="zookeys-629-103-g002.jpg" position="float" orientation="portrait" xlink:type="simple" id="oo_109834.jpg"/></fig><fig id="F8" position="float" orientation="portrait"><label>Figures 34–43.</label><caption><p>
          <italic><tp:taxon-name><tp:taxon-name-part taxon-name-part-type="genus">Psyttalia</tp:taxon-name-part> <tp:taxon-name-part taxon-name-part-type="species">latinervis</tp:taxon-name-part></tp:taxon-name></italic> sp. n., ♂, holotype. <bold>34</bold> wings <bold>35</bold> detail of middle third of fore wing <bold>36</bold> mesosoma lateral <bold>37</bold> mesosoma dorsal <bold>38</bold> propodeum and first–third metasomal tergites dorsal <bold>39</bold> head anterior <bold>40</bold> head dorsal <bold>41</bold> head lateral <bold>42</bold> hind leg <bold>43</bold> antenna.</p></caption><graphic xmlns:xlink="http://www.w3.org/1999/xlink" xlink:href="zookeys-629-103-g008.jpg" position="float" orientation="portrait" xlink:type="simple" id="oo_109842.jpg"/></fig></tp:treatment-sec><ref-list><ref id="B27"><mixed-citation xmlns:xlink="http://www.w3.org/1999/xlink" xlink:type="simple">
          <person-group><name name-style="western"><surname>Fischer</surname><given-names>M</given-names></name></person-group> (<year>1987</year>) <article-title><tp:taxon-name><tp:taxon-name-part taxon-name-part-type="order">Hymenoptera</tp:taxon-name-part></tp:taxon-name> <tp:taxon-name><tp:taxon-name-part taxon-name-part-type="family">Braconidae</tp:taxon-name-part></tp:taxon-name> (<tp:taxon-name><tp:taxon-name-part taxon-name-part-type="subfamily">Opiinae</tp:taxon-name-part></tp:taxon-name> III) - äthiopische, orientalische, australische und ozeanische Region.</article-title> <source>Das Tierreich</source> <volume>104</volume>: <fpage>1</fpage>–<lpage>734</lpage>.</mixed-citation></ref></ref-list></tp:taxon-treatment>
