# Supplementary material for: Review of the East Palaearctic and North Oriental Psyttalia Walker, with the description of three new species (Hymenoptera, Braconidae, Opiinae)
Source: Zookeys. 2016 Nov 7;(629):103–51. doi: 10.3897/zookeys.629.10167 (PMC5126540; doi:10.3897/zookeys.629.10167)
Supplement: XML Treatment for Psyttalia makii [file zookeys.629.10167-treatment8.xml]

<!DOCTYPE tp:taxon-treatment
  PUBLIC "-//TaxonX//DTD Taxonomic Treatment Publishing DTD v0 20100105//EN" "tax-treatment-NSO.dtd">
<tp:taxon-treatment xmlns:tp="http://www.plazi.org/taxpub"><tp:treatment-meta><kwd-group><label>Taxon classification</label><kwd><named-content content-type="kingdom">Animalia</named-content></kwd><kwd><named-content content-type="order">Hymenoptera</named-content></kwd><kwd><named-content content-type="family">Braconidae</named-content></kwd></kwd-group><mixed-citation publication-type="journal"><person-group><name><surname>Wu</surname><given-names>Qiong</given-names></name><name><surname>van Achterberg</surname><given-names>Cornelis</given-names></name><name><surname>Tan</surname><given-names>Jiang-Li</given-names></name><name><surname>Chen</surname><given-names>Xue-Xin</given-names></name></person-group><article-title>Review of the East Palaearctic and North Oriental <italic><tp:taxon-name><tp:taxon-name-part taxon-name-part-type="genus">Psyttalia</tp:taxon-name-part></tp:taxon-name></italic> Walker, with the description of three new species (<tp:taxon-name><tp:taxon-name-part taxon-name-part-type="order">Hymenoptera</tp:taxon-name-part></tp:taxon-name>, <tp:taxon-name><tp:taxon-name-part taxon-name-part-type="family">Braconidae</tp:taxon-name-part></tp:taxon-name>, <tp:taxon-name><tp:taxon-name-part taxon-name-part-type="subfamily">Opiinae</tp:taxon-name-part></tp:taxon-name>)</article-title><source>Zookeys</source><day>7</day><month>11</month><year>2016</year><volume>2016</volume><issue>629</issue><fpage>103</fpage><lpage>151</lpage><pub-id pub-id-type="doi">10.3897/zookeys.629.10167</pub-id></mixed-citation></tp:treatment-meta><tp:nomenclature><tp:taxon-name>
            <tp:taxon-name-part taxon-name-part-type="genus">Psyttalia</tp:taxon-name-part>
            <tp:taxon-name-part taxon-name-part-type="species">makii</tp:taxon-name-part>
          </tp:taxon-name><tp:taxon-authority>(Sonan, 1932)</tp:taxon-authority><tp:nomenclature-citation-list><tp:nomenclature-citation><tp:taxon-name>
                <tp:taxon-name-part taxon-name-part-type="genus">Opius</tp:taxon-name-part> <tp:taxon-name-part taxon-name-part-type="species">makii</tp:taxon-name-part></tp:taxon-name><comment>Sonan, 1932: 68–69; <xref ref-type="bibr" rid="B47">Wharton and Gilstrap 1983</xref>: 739.</comment></tp:nomenclature-citation><tp:nomenclature-citation><tp:taxon-name>
                <tp:taxon-name-part taxon-name-part-type="genus">Psyttalia</tp:taxon-name-part> <tp:taxon-name-part taxon-name-part-type="species">makii</tp:taxon-name-part></tp:taxon-name><comment>: Wharton, 1997: 23.</comment></tp:nomenclature-citation></tp:nomenclature-citation-list></tp:nomenclature><tp:treatment-sec sec-type="Comparative diagnosis" id="SECID0E6PDI"><title>Comparative diagnosis.</title><p>Very similar to <italic><tp:taxon-name><tp:taxon-name-part taxon-name-part-type="genus">Psyttalia</tp:taxon-name-part> <tp:taxon-name-part taxon-name-part-type="species">fletcheri</tp:taxon-name-part></tp:taxon-name></italic> because of the short vein 2-SR+M of fore wing (about twice as long as wide) and the strongly curved vein m-cu of fore wing. <italic><tp:taxon-name><tp:taxon-name-part taxon-name-part-type="genus">Psyttalia</tp:taxon-name-part> <tp:taxon-name-part taxon-name-part-type="species">makii</tp:taxon-name-part></tp:taxon-name></italic> has vein r of fore wing about 0.8 times as long as vein 2-SR (about as long as vein 2-SR in <italic><tp:taxon-name><tp:taxon-name-part taxon-name-part-type="genus">Psyttalia</tp:taxon-name-part> <tp:taxon-name-part taxon-name-part-type="species">fletcheri</tp:taxon-name-part></tp:taxon-name></italic>) and vein 1-CU1 of fore wing about as long as vein cu-a (at most 0.7 times as long as vein cu-a).</p></tp:treatment-sec><tp:treatment-sec sec-type="distribution" id="SECID0EPRDI"><title>Distribution.</title><p>China (Taiwan, type locality); Indonesia (Java); Malaysia (Peninsular), Philippines (Mindanao); Thailand; U.S.A. (Hawaii, introduced but not retrieved).</p></tp:treatment-sec><tp:treatment-sec sec-type="biology" id="SECID0EURDI"><title>Biology.</title><p>Parasitoid of <tp:taxon-name><tp:taxon-name-part taxon-name-part-type="family">Tephritidae</tp:taxon-name-part></tp:taxon-name>: mainly reported from <italic><tp:taxon-name><tp:taxon-name-part taxon-name-part-type="genus">Bactrocera</tp:taxon-name-part></tp:taxon-name></italic> species (<xref ref-type="bibr" rid="B52">Yu et al. 2012</xref>).</p></tp:treatment-sec><ref-list><ref id="B47"><mixed-citation xmlns:xlink="http://www.w3.org/1999/xlink" xlink:type="simple">
          <person-group><name name-style="western"><surname>Wharton</surname><given-names>RA</given-names></name><name name-style="western"><surname>Gilstrap</surname><given-names>FE</given-names></name></person-group> (<year>1983</year>) <article-title>Key to and status of opiine braconid (<tp:taxon-name><tp:taxon-name-part taxon-name-part-type="order">Hymenoptera</tp:taxon-name-part></tp:taxon-name>) parasitoids used in biological control of <italic><tp:taxon-name><tp:taxon-name-part taxon-name-part-type="genus">Ceratitis</tp:taxon-name-part></tp:taxon-name></italic> and <italic><tp:taxon-name><tp:taxon-name-part taxon-name-part-type="genus">Dacus</tp:taxon-name-part></tp:taxon-name></italic> s.l. (<tp:taxon-name><tp:taxon-name-part taxon-name-part-type="order">Diptera</tp:taxon-name-part></tp:taxon-name>: <tp:taxon-name><tp:taxon-name-part taxon-name-part-type="family">Tephritidae</tp:taxon-name-part></tp:taxon-name>).</article-title> <source>Annals of the Entomological Society of America</source> <volume>76</volume>(<issue>4</issue>): <fpage>721</fpage>–<lpage>742</lpage>. doi: <ext-link xlink:type="simple" ext-link-type="doi" xlink:href="10.1093/aesa/76.4.721">10.1093/aesa/76.4.721</ext-link></mixed-citation></ref><ref id="B52"><mixed-citation xmlns:xlink="http://www.w3.org/1999/xlink" xlink:type="simple">
          <person-group><name name-style="western"><surname>Yu</surname><given-names>DSK</given-names></name><name name-style="western"><surname>Achterberg</surname><given-names>C van</given-names></name><name name-style="western"><surname>Horstmann</surname><given-names>K</given-names></name></person-group> (<year>2012</year>) <source>Taxapad 2012, <tp:taxon-name><tp:taxon-name-part taxon-name-part-type="superfamily">Ichneumonoidea</tp:taxon-name-part></tp:taxon-name> 2011. Database on flash-drive</source>. <ext-link xlink:type="simple" ext-link-type="uri" xlink:href="http://www.taxapad.com">www.taxapad.com</ext-link>, <publisher-loc>Ottawa, Ontario, Canada</publisher-loc>.</mixed-citation></ref></ref-list></tp:taxon-treatment>
