# Supplementary material for: Review of the East Palaearctic and North Oriental Psyttalia Walker, with the description of three new species (Hymenoptera, Braconidae, Opiinae)
Source: Zookeys. 2016 Nov 7;(629):103–51. doi: 10.3897/zookeys.629.10167 (PMC5126540; doi:10.3897/zookeys.629.10167)
Supplement: XML Treatment for Psyttalia romani [file zookeys.629.10167-treatment9.xml]

<!DOCTYPE tp:taxon-treatment
  PUBLIC "-//TaxonX//DTD Taxonomic Treatment Publishing DTD v0 20100105//EN" "tax-treatment-NSO.dtd">
<tp:taxon-treatment xmlns:tp="http://www.plazi.org/taxpub"><tp:treatment-meta><kwd-group><label>Taxon classification</label><kwd><named-content content-type="kingdom">Animalia</named-content></kwd><kwd><named-content content-type="order">Hymenoptera</named-content></kwd><kwd><named-content content-type="family">Braconidae</named-content></kwd></kwd-group><mixed-citation publication-type="journal"><person-group><name><surname>Wu</surname><given-names>Qiong</given-names></name><name><surname>van Achterberg</surname><given-names>Cornelis</given-names></name><name><surname>Tan</surname><given-names>Jiang-Li</given-names></name><name><surname>Chen</surname><given-names>Xue-Xin</given-names></name></person-group><article-title>Review of the East Palaearctic and North Oriental <italic><tp:taxon-name><tp:taxon-name-part taxon-name-part-type="genus">Psyttalia</tp:taxon-name-part></tp:taxon-name></italic> Walker, with the description of three new species (<tp:taxon-name><tp:taxon-name-part taxon-name-part-type="order">Hymenoptera</tp:taxon-name-part></tp:taxon-name>, <tp:taxon-name><tp:taxon-name-part taxon-name-part-type="family">Braconidae</tp:taxon-name-part></tp:taxon-name>, <tp:taxon-name><tp:taxon-name-part taxon-name-part-type="subfamily">Opiinae</tp:taxon-name-part></tp:taxon-name>)</article-title><source>Zookeys</source><day>7</day><month>11</month><year>2016</year><volume>2016</volume><issue>629</issue><fpage>103</fpage><lpage>151</lpage><pub-id pub-id-type="doi">10.3897/zookeys.629.10167</pub-id></mixed-citation></tp:treatment-meta><tp:nomenclature><tp:taxon-name>
            <tp:taxon-name-part taxon-name-part-type="genus">Psyttalia</tp:taxon-name-part>
            <tp:taxon-name-part taxon-name-part-type="species">romani</tp:taxon-name-part>
          </tp:taxon-name><tp:taxon-authority>(Fahringer, 1935)</tp:taxon-authority><xref ref-type="fig" rid="F13">Figs 65</xref><xref ref-type="fig" rid="F14">, 66–76</xref><tp:nomenclature-citation-list><tp:nomenclature-citation><tp:taxon-name>
                <tp:taxon-name-part taxon-name-part-type="genus">Opius</tp:taxon-name-part> (<tp:taxon-name-part taxon-name-part-type="subgenus">Marginopius</tp:taxon-name-part>) <tp:taxon-name-part taxon-name-part-type="species">romani</tp:taxon-name-part></tp:taxon-name><comment>Fahringer, 1935: 9.</comment></tp:nomenclature-citation><tp:nomenclature-citation><tp:taxon-name>
                <tp:taxon-name-part taxon-name-part-type="genus">Opius</tp:taxon-name-part> <tp:taxon-name-part taxon-name-part-type="species">romani</tp:taxon-name-part></tp:taxon-name><comment>: <xref ref-type="bibr" rid="B20">Fischer 1961</xref>: 13–15 (redescription), <xref rid="B22" ref-type="bibr">1972</xref>: 346–347.</comment></tp:nomenclature-citation><tp:nomenclature-citation><tp:taxon-name>
                <tp:taxon-name-part taxon-name-part-type="genus">Opius</tp:taxon-name-part> (<tp:taxon-name-part taxon-name-part-type="subgenus">Psyttalia</tp:taxon-name-part>) <tp:taxon-name-part taxon-name-part-type="species">romani</tp:taxon-name-part></tp:taxon-name><comment>: <xref ref-type="bibr" rid="B42">Tobias 1998</xref>: 613.</comment></tp:nomenclature-citation><tp:nomenclature-citation><tp:taxon-name>
                <tp:taxon-name-part taxon-name-part-type="genus">Psyttalia</tp:taxon-name-part> <tp:taxon-name-part taxon-name-part-type="species">romani</tp:taxon-name-part></tp:taxon-name><comment>: <xref ref-type="bibr" rid="B43">Tobias 2000</xref>: 12; <xref ref-type="bibr" rid="B16">Chen and Weng 2005</xref>: 152.</comment></tp:nomenclature-citation></tp:nomenclature-citation-list></tp:nomenclature><tp:treatment-sec sec-type="material" id="SECID0E4VDI"><title>Material.</title><p>2 ♀ (<named-content xmlns:xlink="http://www.w3.org/1999/xlink" content-type="dwc:institutional_code" xlink:type="simple">ZISP</named-content>), “[<bold>Russia</bold>:], Amurskaja oblast, s. Novorossijka, r. Selemdzha, 1–10.viii.1966, D. Kasparjan”; 1 ♀ (<named-content xmlns:xlink="http://www.w3.org/1999/xlink" content-type="dwc:institutional_code" xlink:type="simple">ZISP</named-content>), “[Russia:], Primorskij kraj, okr. Nachodki, dubnjak kustarnik, 20.viii.1985, Belokobylskij”; 1 ♀ (<named-content xmlns:xlink="http://www.w3.org/1999/xlink" content-type="dwc:institutional_code" xlink:type="simple">ZISP</named-content>), id., but Baradazh-Levada, 2.ix.1978, “<italic><tp:taxon-name><tp:taxon-name-part taxon-name-part-type="genus">Opius</tp:taxon-name-part> <tp:taxon-name-part taxon-name-part-type="species">romani</tp:taxon-name-part></tp:taxon-name></italic> Fahr., det. Tobias 1994”; 1 ♀ (<abbrev xmlns:xlink="http://www.w3.org/1999/xlink" content-type="institution" xlink:title="Zhejiang University at Hangzhou" id="ABBRID0EHXDI" xlink:type="simple">ZJUH</abbrev>), “[NW. <bold>China</bold>:] Shaanxi, Dasanguan, 4.ix.1999, Ping Cai, No. 200011724”.</p></tp:treatment-sec><tp:treatment-sec sec-type="Comparative diagnosis" id="SECID0EOXDI"><title>Comparative diagnosis.</title><p>In the East Palaearctic region the only similar <italic><tp:taxon-name><tp:taxon-name-part taxon-name-part-type="genus">Psyttalia</tp:taxon-name-part></tp:taxon-name></italic> species known is <italic><tp:taxon-name><tp:taxon-name-part taxon-name-part-type="genus">Psyttalia</tp:taxon-name-part> <tp:taxon-name-part taxon-name-part-type="species">sakhalinica</tp:taxon-name-part></tp:taxon-name></italic> (Tobias) because of the similar gradually narrowed head in dorsal view (Figs <xref ref-type="fig" rid="F14">72</xref>, <xref ref-type="fig" rid="F16">84</xref>). <italic><tp:taxon-name><tp:taxon-name-part taxon-name-part-type="genus">Psyttalia</tp:taxon-name-part> <tp:taxon-name-part taxon-name-part-type="species">romani</tp:taxon-name-part></tp:taxon-name></italic> differs by having mesosoma orange brown, contrasting with mainly black metasoma (<italic>vs</italic> meso- and metasoma mainly black or dark brown in <italic><tp:taxon-name><tp:taxon-name-part taxon-name-part-type="genus">Psyttalia</tp:taxon-name-part> <tp:taxon-name-part taxon-name-part-type="species">sakhalinica</tp:taxon-name-part></tp:taxon-name></italic>), hind femur 2.9–3.3 times as long as wide (<italic>vs</italic> 3.5–3.9 times), fore wing distinctly infuscate (<italic>vs</italic> slightly infuscate) and legs yellowish brown (<italic>vs</italic> brownish yellow).</p></tp:treatment-sec><tp:treatment-sec sec-type="description" id="SECID0EJZDI"><title>Description.</title><p>Redescribed after ♀ from Novorossijka, length of body 4.4 mm, of fore wing 4.4 mm.</p><p>
            <italic>Head</italic>. Antenna with 47 segments, bristly and erect setose and 1.4 times as long as fore wing; third segment 1.6 times as long as fourth segment, length of third, fourth and penultimate segments 3.4, 2.2 and 1.9 times their width, respectively (Figs <xref ref-type="fig" rid="F14">70</xref>, <xref ref-type="fig" rid="F14">75–76</xref>); length of maxillary palp equal to height of head; length of eye in dorsal view 2.2 times temple (Fig. <xref ref-type="fig" rid="F14">72</xref>); temple in dorsal view shiny, smooth and with sparse setae; OOL: diameter of ocellus: POL = 14:5:8; area behind stemmaticum flat (Fig. <xref ref-type="fig" rid="F14">72</xref>); face coarsely punctate with most interspaces wider than diameter of punctures, shiny and smooth medio-longitudinal convexity dorsally and widened ventrally (Fig. <xref ref-type="fig" rid="F14">71</xref>); frons slightly depressed behind antennal sockets and in front of anterior ocellus slightly impressed, shiny, smooth and glabrous but laterally with few setae (Fig. <xref ref-type="fig" rid="F14">72</xref>); labrum slightly depressed; clypeus transverse, convex, with some coarse punctures and its ventral margin protruding, with fringe of long setae and rather thin (Fig. <xref ref-type="fig" rid="F14">71</xref>); width of clypeus 3.4 times its maximum height and 0.7 times width of face; hypoclypeal depression wide and deep (Figs <xref ref-type="fig" rid="F14">67</xref>, <xref ref-type="fig" rid="F14">71</xref>); malar suture indistinct except for deep depression near eye, sparsely punctate-rugose between malar suture and clypeus (Fig. <xref ref-type="fig" rid="F14">74</xref>); mandible not twisted, apically moderately narrowed and with both teeth wide; mandible normal basally and with narrow ventral carina (Fig. <xref ref-type="fig" rid="F14">74</xref>); occipital carina remains far removed from hypostomal carina and dorsally largely absent; hypostomal carina rather wide ventrally.</p><p>
            <italic>Mesosoma</italic>. Length of mesosoma 1.2 times its height; dorsal pronope absent; pronotal side largely smooth, but posteriorly grooves with some crenulae (Fig. <xref ref-type="fig" rid="F14">67</xref>); propleuron flattened; epicnemial area smooth dorsally; precoxal sulcus anteriorly and medially rather narrowly crenulate, absent posteriorly (Fig. <xref ref-type="fig" rid="F14">67</xref>); remainder of mesopleuron smooth and shiny except for some crenulae dorsally; pleural sulcus smooth <!--PageBreak--><!--PageBreak-->ventrally except for a few short crenulae; mesosternal sulcus deep, narrow and finely crenulate; postpectal carina absent; mesoscutum very shiny and glabrous (Fig. <xref ref-type="fig" rid="F14">68</xref>); notauli only anteriorly as smooth impressions and absent on disc; scutellar sulcus deep and with 5 short crenulae, parallel-sided medially; scutellum slightly convex and smooth, but laterally sparsely punctulate and setose (Fig. <xref ref-type="fig" rid="F14">68</xref>); metanotum with short longitudinal carina antero-medially and finely crenulate posteriorly; surface of propodeum smooth dorsally but posteriorly and area near distinct and reversed Y-shaped median carina rugose (Fig. <xref ref-type="fig" rid="F14">68</xref>), lateral grooves shallow and irregularly rugose.</p><p>
            <italic>Wings</italic>. Fore wing: 1-SR distinctly longer than wide and linear with 1-M (Fig. <xref ref-type="fig" rid="F14">66</xref>); pterostigma triangular and r linear with postero-basal border (Fig. <xref ref-type="fig" rid="F14">66</xref>); 1-R1 ending at wing apex and 1.6 times as long as pterostigma; r linear with 3-SR and medium-sized; r-m not tubular; r:3-SR:SR1 = 10:40:73; 2-SR:3-SR:r-m = 22:40:13; 1-M and SR1 slightly curved; m-cu distinctly antefurcal, converging to 1-M posteriorly and slightly curved, 2-SR+M rather widened (as apex of M+CU1: Fig. <xref ref-type="fig" rid="F14">66</xref>); cu-a distinctly postfurcal and 1-CU1 widened; 1-CU1:2-CU1= 3:22; first subdiscal cell closed; CU1b medium-sized; only apical fifth of M+CU1 sclerotized. Hind wing: 1-M straight; M+CU:1-M:1r-m = 22:23:15; cu-a straight; m-cu absent; SR slightly indicated apically.</p><p>
            <italic>Legs</italic>. Length of femur, tibia and basitarsus of hind leg 2.9, 6.8 and 4.2 times as long as width, respectively (Fig. <xref ref-type="fig" rid="F14">73</xref>); hind femur with long setae, tarsus and tibia densely setose (Fig. <xref ref-type="fig" rid="F14">73</xref>).</p><p>
            <italic>Metasoma</italic>. Length of first tergite equal to its apical width, convex medio-posteriorly, its surface largely coarsely rugose (Fig. <xref ref-type="fig" rid="F14">69</xref>), dorsal carinae strong in its basal half and with depressed area below; second suture slightly indicated; pair of basal depressions of second tergite large and tergite 0.9 times as long as third tergite; second and following tergites smooth, shiny and sparsely setose; combined length of second and third metasomal tergites 0.25 times total length of metasoma; length of setose part of ovipositor sheath 0.56 times fore wing, 4.9 times first tergite, 2.4 times hind femur and 1.7 times hind tibia; hypopygium 0.6 times as long as metasoma, distinctly acute apically and surpassing apex of metasoma (Fig. <xref ref-type="fig" rid="F14">73</xref>).</p><p>
            <italic>Colour</italic>. Orange brown, but stemmaticum and metasoma (except mainly reddish brown first tergite, lateral patches of sternites and tergites and hypopygium dorsally brown), tegulum pale yellowish and humeral plate infuscate; palpi, scapus and pedicellus ventrally and legs yellowish brown, but telotarsi infuscate; pterostigma and veins dark brown; fore wing membrane distinctly infuscate, especially near veins.</p><p>
            <italic>Variation</italic>. Length of fore wing 4.4–4.7 mm; antenna of ♀ with 47 segments; dorsal pronope absent or present as small round pit; vein 3-SR of fore wing 1.4–1.8 times as long as vein 2-SR; hind femur 2.9–3.2 times as long as wide; setose part of ovipositor sheath 0.46–0.56 times as long as fore wing and 1.5–1.7 times hind tibia.</p></tp:treatment-sec><tp:treatment-sec sec-type="distribution" id="SECID0ER5DI"><title>Distribution.</title><p>China (Gansu, *Shaanxi), Russia Far East, Korea.</p></tp:treatment-sec><tp:treatment-sec sec-type="biology" id="SECID0EW5DI"><title>Biology.</title><p>Unknown.</p><!--PageBreak--></tp:treatment-sec><tp:treatment-sec><!--Section generated to contain objects referenced in tp:taxon-treatment.--><fig id="F13" position="float" orientation="portrait"><label>Figure 65.</label><caption><p>
          <italic><tp:taxon-name><tp:taxon-name-part taxon-name-part-type="genus">Psyttalia</tp:taxon-name-part> <tp:taxon-name-part taxon-name-part-type="species">romani</tp:taxon-name-part></tp:taxon-name></italic> (Fahringer), ♀, Russia, Novorossijka, habitus lateral.</p></caption><graphic xmlns:xlink="http://www.w3.org/1999/xlink" xlink:href="zookeys-629-103-g013.jpg" position="float" orientation="portrait" xlink:type="simple" id="oo_109849.jpg"/></fig><fig id="F14" position="float" orientation="portrait"><label>Figures 66–76.</label><caption><p>
          <italic><tp:taxon-name><tp:taxon-name-part taxon-name-part-type="genus">Psyttalia</tp:taxon-name-part> <tp:taxon-name-part taxon-name-part-type="species">romani</tp:taxon-name-part></tp:taxon-name></italic> (Fahringer), ♀, Russia, Novorossijka. <bold>66</bold> wings <bold>67</bold> head and mesosoma lateral <bold>68</bold> mesosoma dorsal <bold>69</bold> first–third metasomal tergites dorsal <bold>70</bold> apex of antenna <bold>71</bold> head anterior <bold>72</bold> head dorsal <bold>73</bold> hind leg and hypopygium lateral <bold>74</bold> mandible lateral <bold>75</bold> antenna <bold>76</bold> base of antenna.</p></caption><graphic xmlns:xlink="http://www.w3.org/1999/xlink" xlink:href="zookeys-629-103-g014.jpg" position="float" orientation="portrait" xlink:type="simple" id="oo_109854.jpg"/></fig><fig id="F16" position="float" orientation="portrait"><label>Figures 78–88.</label><caption><p>
          <italic><tp:taxon-name><tp:taxon-name-part taxon-name-part-type="genus">Psyttalia</tp:taxon-name-part> <tp:taxon-name-part taxon-name-part-type="species">sakhalinica</tp:taxon-name-part></tp:taxon-name></italic> (Tobias), ♀, holotype. <bold>78</bold> wings <bold>79</bold> head and mesosoma lateral <bold>80</bold> mesosoma dorsal <bold>81</bold> first–third metasomal tergites dorsal <bold>82</bold> base of antenna <bold>83</bold> head anterior <bold>84</bold> head dorsal <bold>85</bold> hind leg and hypopygium lateral <bold>86</bold> mandible lateral <bold>87</bold> apex of antenna <bold>88</bold> antenna.</p></caption><graphic xmlns:xlink="http://www.w3.org/1999/xlink" xlink:href="zookeys-629-103-g016.jpg" position="float" orientation="portrait" xlink:type="simple" id="oo_109862.jpg"/></fig></tp:treatment-sec><ref-list><ref id="B20"><mixed-citation xmlns:xlink="http://www.w3.org/1999/xlink" xlink:type="simple">
          <person-group><name name-style="western"><surname>Fischer</surname><given-names>M</given-names></name></person-group> (<year>1961</year>) <article-title>Ergänzungen zur Kenntnis der paläarktischen <italic><tp:taxon-name><tp:taxon-name-part taxon-name-part-type="genus">Opius</tp:taxon-name-part></tp:taxon-name></italic>-Arten.</article-title> <source>Annali del Museo Civico di Storia Naturale di Genova</source> <volume>72</volume>: <fpage>1</fpage>–<lpage>16</lpage>.</mixed-citation></ref><ref id="B22"><mixed-citation xmlns:xlink="http://www.w3.org/1999/xlink" xlink:type="simple">
          <person-group><name name-style="western"><surname>Fischer</surname><given-names>M</given-names></name></person-group> (<year>1972</year>) <article-title><tp:taxon-name><tp:taxon-name-part taxon-name-part-type="order">Hymenoptera</tp:taxon-name-part></tp:taxon-name> <tp:taxon-name><tp:taxon-name-part taxon-name-part-type="family">Braconidae</tp:taxon-name-part></tp:taxon-name> (<tp:taxon-name><tp:taxon-name-part taxon-name-part-type="subfamily">Opiinae</tp:taxon-name-part></tp:taxon-name> I). (Paläarktische Region).</article-title> <source>Das Tierreich</source> <volume>91</volume>: <fpage>1</fpage>–<lpage>620</lpage>.</mixed-citation></ref><ref id="B42"><mixed-citation xmlns:xlink="http://www.w3.org/1999/xlink" xlink:type="simple">
          <person-group><name name-style="western"><surname>Tobias</surname><given-names>VI</given-names></name></person-group> (<year>1998</year>) <article-title><tp:taxon-name><tp:taxon-name-part taxon-name-part-type="subfamily">Opiinae</tp:taxon-name-part></tp:taxon-name>.</article-title> In: <person-group><name name-style="western"><surname>Ler</surname><given-names>PA</given-names></name></person-group> (<role>Ed.</role>) <issue-title>Key to the insects of Russian Far East. 4.</issue-title> <source><tp:taxon-name><tp:taxon-name-part taxon-name-part-type="order">Neuropteroidea</tp:taxon-name-part></tp:taxon-name>, <tp:taxon-name><tp:taxon-name-part taxon-name-part-type="order">Mecoptera</tp:taxon-name-part></tp:taxon-name>, <tp:taxon-name><tp:taxon-name-part taxon-name-part-type="order">Hymenoptera</tp:taxon-name-part></tp:taxon-name></source> <volume>3</volume>: <fpage>558</fpage>–<lpage>655</lpage>. [<publisher-name>Dal’nauka</publisher-name>, <publisher-loc>Vladivostok</publisher-loc>]</mixed-citation></ref><ref id="B43"><mixed-citation xmlns:xlink="http://www.w3.org/1999/xlink" xlink:type="simple">
          <person-group><name name-style="western"><surname>Tobias</surname><given-names>VI</given-names></name></person-group> (<year>2000</year>) <article-title>New data on subfamily <tp:taxon-name><tp:taxon-name-part taxon-name-part-type="subfamily">Opiinae</tp:taxon-name-part></tp:taxon-name> (<tp:taxon-name><tp:taxon-name-part taxon-name-part-type="order">Hymenoptera</tp:taxon-name-part></tp:taxon-name>, <tp:taxon-name><tp:taxon-name-part taxon-name-part-type="family">Braconidae</tp:taxon-name-part></tp:taxon-name>) from the Russian Far East.</article-title> <source>Far Eastern Entomologist</source> <volume>83</volume>: <fpage>1</fpage>–<lpage>16</lpage>.</mixed-citation></ref><ref id="B16"><mixed-citation xmlns:xlink="http://www.w3.org/1999/xlink" xlink:type="simple">
          <person-group><name name-style="western"><surname>Chen</surname><given-names>JH</given-names></name><name name-style="western"><surname>Weng</surname><given-names>RQ</given-names></name></person-group> (<year>2005</year>) <source>Systematic studies on <tp:taxon-name><tp:taxon-name-part taxon-name-part-type="subfamily">Opiinae</tp:taxon-name-part></tp:taxon-name> of China (<tp:taxon-name><tp:taxon-name-part taxon-name-part-type="order">Hymenoptera</tp:taxon-name-part></tp:taxon-name>: <tp:taxon-name><tp:taxon-name-part taxon-name-part-type="family">Braconidae</tp:taxon-name-part></tp:taxon-name>)</source>. <publisher-name>Fujian Science and Technology Publishing House</publisher-name>, <publisher-loc>Fujian</publisher-loc>, <lpage>269</lpage>.</mixed-citation></ref></ref-list></tp:taxon-treatment>
