# Supplementary material for: Review of the East Palaearctic and North Oriental Psyttalia Walker, with the description of three new species (Hymenoptera, Braconidae, Opiinae)
Source: Zookeys. 2016 Nov 7;(629):103–51. doi: 10.3897/zookeys.629.10167 (PMC5126540; doi:10.3897/zookeys.629.10167)
Supplement: XML Treatment for Psyttalia sakhalinica [file zookeys.629.10167-treatment10.xml]

<!DOCTYPE tp:taxon-treatment
  PUBLIC "-//TaxonX//DTD Taxonomic Treatment Publishing DTD v0 20100105//EN" "tax-treatment-NSO.dtd">
<tp:taxon-treatment xmlns:tp="http://www.plazi.org/taxpub"><tp:treatment-meta><kwd-group><label>Taxon classification</label><kwd><named-content content-type="kingdom">Animalia</named-content></kwd><kwd><named-content content-type="order">Hymenoptera</named-content></kwd><kwd><named-content content-type="family">Braconidae</named-content></kwd></kwd-group><mixed-citation publication-type="journal"><person-group><name><surname>Wu</surname><given-names>Qiong</given-names></name><name><surname>van Achterberg</surname><given-names>Cornelis</given-names></name><name><surname>Tan</surname><given-names>Jiang-Li</given-names></name><name><surname>Chen</surname><given-names>Xue-Xin</given-names></name></person-group><article-title>Review of the East Palaearctic and North Oriental <italic><tp:taxon-name><tp:taxon-name-part taxon-name-part-type="genus">Psyttalia</tp:taxon-name-part></tp:taxon-name></italic> Walker, with the description of three new species (<tp:taxon-name><tp:taxon-name-part taxon-name-part-type="order">Hymenoptera</tp:taxon-name-part></tp:taxon-name>, <tp:taxon-name><tp:taxon-name-part taxon-name-part-type="family">Braconidae</tp:taxon-name-part></tp:taxon-name>, <tp:taxon-name><tp:taxon-name-part taxon-name-part-type="subfamily">Opiinae</tp:taxon-name-part></tp:taxon-name>)</article-title><source>Zookeys</source><day>7</day><month>11</month><year>2016</year><volume>2016</volume><issue>629</issue><fpage>103</fpage><lpage>151</lpage><pub-id pub-id-type="doi">10.3897/zookeys.629.10167</pub-id></mixed-citation></tp:treatment-meta><tp:nomenclature><tp:taxon-name>
            <tp:taxon-name-part taxon-name-part-type="genus">Psyttalia</tp:taxon-name-part>
            <tp:taxon-name-part taxon-name-part-type="species">sakhalinica</tp:taxon-name-part>
          </tp:taxon-name><tp:taxon-authority>(Tobias, 1998)</tp:taxon-authority><xref ref-type="fig" rid="F15">Figs 77</xref><xref ref-type="fig" rid="F16">, 78–88</xref><!--PageBreak--><tp:nomenclature-citation-list><tp:nomenclature-citation><tp:taxon-name>
                <tp:taxon-name-part taxon-name-part-type="genus">Opius</tp:taxon-name-part> (<tp:taxon-name-part taxon-name-part-type="subgenus">Psyttalia</tp:taxon-name-part>) <tp:taxon-name-part taxon-name-part-type="species">sakhalinicus</tp:taxon-name-part></tp:taxon-name><comment>Tobias, 1998: 612.</comment></tp:nomenclature-citation><tp:nomenclature-citation><tp:taxon-name>
                <tp:taxon-name-part taxon-name-part-type="genus">Psyttalia</tp:taxon-name-part> <tp:taxon-name-part taxon-name-part-type="species">sakhalinica</tp:taxon-name-part></tp:taxon-name><comment>: <xref ref-type="bibr" rid="B43">Tobias 2000</xref>: 12.</comment></tp:nomenclature-citation></tp:nomenclature-citation-list></tp:nomenclature><tp:treatment-sec sec-type="type material" id="SECID0EGBAK"><title>Type material.</title><p>Holotype, ♀ (<named-content xmlns:xlink="http://www.w3.org/1999/xlink" content-type="dwc:institutional_code" xlink:type="simple">ZISP</named-content>), “[<bold>Russia</bold>], 10 km z Anivy, smles, Sachalin, 15.vii.[1]981, Belokobylskij”, “<italic><tp:taxon-name><tp:taxon-name-part taxon-name-part-type="genus">Opius</tp:taxon-name-part> <tp:taxon-name-part taxon-name-part-type="species">sakhalinicus</tp:taxon-name-part></tp:taxon-name></italic> sp. n., det. Tobias, [19]95”; “Holotypus <italic><tp:taxon-name><tp:taxon-name-part taxon-name-part-type="genus">Opius</tp:taxon-name-part> <tp:taxon-name-part taxon-name-part-type="species">sakhalinicus</tp:taxon-name-part></tp:taxon-name></italic> Tobias”.</p></tp:treatment-sec><tp:treatment-sec sec-type="material" id="SECID0EKCAK"><title>Additional material.</title><p>1 ♀ (<named-content xmlns:xlink="http://www.w3.org/1999/xlink" content-type="dwc:institutional_code" xlink:type="simple">ZISP</named-content>) “[Russia], o. Kunamir, Yu.-Kurilsk, r. lesky, 19.viii.1989, A. Lelej”, “<italic><tp:taxon-name><tp:taxon-name-part taxon-name-part-type="genus">Psyttalia</tp:taxon-name-part> <tp:taxon-name-part taxon-name-part-type="species">sakhalinicus</tp:taxon-name-part></tp:taxon-name></italic> Tob., Tobias det. 2001”.</p></tp:treatment-sec><tp:treatment-sec sec-type="Comparative diagnosis" id="SECID0ECDAK"><title>Comparative diagnosis.</title><p>See <italic><tp:taxon-name><tp:taxon-name-part taxon-name-part-type="genus">Psyttalia</tp:taxon-name-part> <tp:taxon-name-part taxon-name-part-type="species">romani</tp:taxon-name-part></tp:taxon-name></italic> (Fahringer).</p></tp:treatment-sec><tp:treatment-sec sec-type="description" id="SECID0ESDAK"><title>Description.</title><p>Holotype, ♀, length of body 4.6 mm, of fore wing 4.8 mm.</p><p>
            <italic>Head</italic>. Antenna with 45 segments, bristly and erect setose and 1.3 times as long as fore wing; third segment 1.4 times as long as fourth segment, length of third, fourth and penultimate segments 2.8, 2.0 and 2.3 times their width, respectively (Figs <xref ref-type="fig" rid="F16">82</xref>, <xref ref-type="fig" rid="F16">87–88</xref>); length of maxillary palp 1.3 times height of head; length of eye in dorsal view 2.5 times temple (Fig. <xref ref-type="fig" rid="F16">84</xref>); temple in dorsal view shiny, smooth and with sparse setae; OOL: diameter of ocellus: POL = 9:5:6; area behind stemmaticum flat (Fig. <xref ref-type="fig" rid="F16">84</xref>); face coarsely punctate with interspaces about equal to diameter of punctures, with satin sheen and sparsely punctulate with a medio-longitudinal convexity dorsally and widened ventrally (Fig. <xref ref-type="fig" rid="F16">83</xref>); frons slightly depressed behind antennal sockets and in front of anterior ocellus, shiny, smooth and glabrous but laterally setose and punctulate (Fig. <xref ref-type="fig" rid="F16">84</xref>); labrum slightly depressed; clypeus transverse, convex, and its ventral margin concave, obtuse and thick (Fig. <xref ref-type="fig" rid="F16">83</xref>); width of clypeus 5.0 times its maximum height and 0.7 times width of face; hypoclypeal depression wide and deep (Figs <xref ref-type="fig" rid="F16">79</xref>, <xref ref-type="fig" rid="F16">83</xref>); malar suture indistinct except for deep depression near eye, punctate-rugose between malar suture and clypeus (Fig. <xref ref-type="fig" rid="F16">86</xref>); mandible not twisted, apically moderately narrowed and with both teeth wide; mandible normal basally and with narrow ventral carina (Fig. <xref ref-type="fig" rid="F16">86</xref>); occipital carina remains far removed from hypostomal carina and dorsally largely absent; hypostomal carina rather wide ventrally.</p><p>
            <italic>Mesosoma</italic>. Length of mesosoma 1.2 times its height; dorsal pronope small, round; pronotal side largely smooth, but anterior and posterior grooves present and largely smooth (Fig. <xref ref-type="fig" rid="F16">79</xref>); propleuron flattened; epicnemial area smooth dorsally; precoxal sulcus medially medium-sized and only medially distinctly crenulate, absent posteriorly (Fig. <xref ref-type="fig" rid="F16">79</xref>); remainder of mesopleuron smooth and shiny; pleural sulcus smooth ventrally; mesosternal sulcus deep, narrow and finely crenulate; postpectal carina absent; mesoscutum very shiny and glabrous (Fig. <xref ref-type="fig" rid="F16">80</xref>); notauli only anteriorly as pair of nearly smooth impressions and absent on disc; scutellar sulcus deep and with 4 short crenulae, parallel-sided medially; scutellum slightly convex and smooth, but laterally sparsely punctulate and setose (Fig. <xref ref-type="fig" rid="F16">80</xref>); metanotum without a longitudinal carina medially and finely crenulate posteriorly; surface of propodeum smooth except for rugose area near distinct and reversed Y-shaped median carina (Fig. <xref ref-type="fig" rid="F16">80</xref>), lateral grooves shallow and irregularly rugose and anterior groove somewhat widened medially (Fig. <xref ref-type="fig" rid="F16">80</xref>).</p><!--PageBreak--><p>
            <italic>Wings</italic>. Fore wing: 1-SR distinctly longer than wide and linear with 1-M (Fig. <xref ref-type="fig" rid="F16">78</xref>); pterostigma triangular and r linear with postero-basal border (Fig. <xref ref-type="fig" rid="F16">78</xref>); 1-R1 ending at wing apex and 1.4 times as long as pterostigma (Fig. <xref ref-type="fig" rid="F16">78</xref>); r linear with 3-SR and medium-sized; r-m not tubular; r:3-SR:SR1 = 5:22:44; 2-SR:3-SR:r-m = 15:22:7; 1-M and SR1 straight; m-cu distinctly antefurcal and slightly curved, 2-M+CU1 rather widened (as apex of M+CU1: Fig. <xref ref-type="fig" rid="F16">78</xref>); cu-a distinctly postfurcal and 1-CU1 widened; 1-CU1:2-CU1 = 2:11; first subdiscal cell closed; CU1b medium-sized; only apex of M+CU1 sclerotized. Hind wing: 1-M straight; M+CU:1-M:1r-m = 30:24:11; cu-a straight; m-cu absent; SR slightly indicated.</p><p>
            <italic>Legs</italic>. Length of femur, tibia and basitarsus of hind leg 3.9, 8.3 and 5.4 times as long as width, respectively (Fig. <xref ref-type="fig" rid="F16">85</xref>); hind femur and tibia with long setae.</p><p>
            <italic>Metasoma</italic>. Length of first tergite 1.1 times to its apical width, convex medio-posteriorly, its surface strongly and densely rugose (Fig. <xref ref-type="fig" rid="F16">81</xref>), dorsal carinae strong in its basal half and with depressed area below; second suture slightly indicated; basal depressions of second tergite large and tergite 0.9 times as long as third tergite; second and following tergites smooth, shiny and sparsely setose; combined length of second and third metasomal tergites 0.25 times total length of metasoma; length of setose part of ovipositor sheath 0.53 times fore wing, 3.8 times first tergite, 2.3 times hind femur and 1.7 times hind tibia; hypopygium about 0.5 times as long as metasoma, distinctly acute apically and reaching apex of metasoma (Fig. <xref ref-type="fig" rid="F16">85</xref>).</p><p>
            <italic>Colour</italic>. Black, but head (except dark brown frons and vertex but excluding orbita) and propleuron, propleuron ventrally, tegulae, scapus ventrally, sternites (except <!--PageBreak--><!--PageBreak-->medially) and second-seventh tergites laterally largely orange brown; palpi, mandible (but teeth dark brown) and legs brownish yellow, but apical half of tarsi infuscate; metasoma apically, remainder of propleuron and mesopleuron anteriorly dark brown; pterostigma and veins dark brown; fore wing membrane slightly infuscate.</p><p>
            <italic>Variation</italic>. Length of fore wing 4.8–5.0 mm; antenna of ♀ with 44–45 segments; first tergite 1.0–1.1 times as long as its apical width, more or less flattened; precoxal sulcus nearly smooth to distinctly crenulate medially; face punctate to densely punctate-rugose; hind femur 3.5–3.9 times as long as wide; setose part of ovipositor sheath 0.51–0.53 times as long as fore wing and 1.6–1.7 times hind tibia; second tergite black or orange brown anteriorly.</p></tp:treatment-sec><tp:treatment-sec sec-type="distribution" id="SECID0ETIAK"><title>Distribution.</title><p>Russia Far East.</p></tp:treatment-sec><tp:treatment-sec sec-type="biology" id="SECID0EYIAK"><title>Biology.</title><p>Unknown.</p></tp:treatment-sec><tp:treatment-sec><!--Section generated to contain objects referenced in tp:taxon-treatment.--><fig id="F15" position="float" orientation="portrait"><label>Figure 77.</label><caption><p>
          <italic><tp:taxon-name><tp:taxon-name-part taxon-name-part-type="genus">Psyttalia</tp:taxon-name-part> <tp:taxon-name-part taxon-name-part-type="species">sakhalinica</tp:taxon-name-part></tp:taxon-name></italic> (Tobias), ♀, holotype, habitus lateral.</p></caption><graphic xmlns:xlink="http://www.w3.org/1999/xlink" xlink:href="zookeys-629-103-g015.jpg" position="float" orientation="portrait" xlink:type="simple" id="oo_109861.jpg"/></fig><fig id="F16" position="float" orientation="portrait"><label>Figures 78–88.</label><caption><p>
          <italic><tp:taxon-name><tp:taxon-name-part taxon-name-part-type="genus">Psyttalia</tp:taxon-name-part> <tp:taxon-name-part taxon-name-part-type="species">sakhalinica</tp:taxon-name-part></tp:taxon-name></italic> (Tobias), ♀, holotype. <bold>78</bold> wings <bold>79</bold> head and mesosoma lateral <bold>80</bold> mesosoma dorsal <bold>81</bold> first–third metasomal tergites dorsal <bold>82</bold> base of antenna <bold>83</bold> head anterior <bold>84</bold> head dorsal <bold>85</bold> hind leg and hypopygium lateral <bold>86</bold> mandible lateral <bold>87</bold> apex of antenna <bold>88</bold> antenna.</p></caption><graphic xmlns:xlink="http://www.w3.org/1999/xlink" xlink:href="zookeys-629-103-g016.jpg" position="float" orientation="portrait" xlink:type="simple" id="oo_109862.jpg"/></fig></tp:treatment-sec><ref-list><ref id="B43"><mixed-citation xmlns:xlink="http://www.w3.org/1999/xlink" xlink:type="simple">
          <person-group><name name-style="western"><surname>Tobias</surname><given-names>VI</given-names></name></person-group> (<year>2000</year>) <article-title>New data on subfamily <tp:taxon-name><tp:taxon-name-part taxon-name-part-type="subfamily">Opiinae</tp:taxon-name-part></tp:taxon-name> (<tp:taxon-name><tp:taxon-name-part taxon-name-part-type="order">Hymenoptera</tp:taxon-name-part></tp:taxon-name>, <tp:taxon-name><tp:taxon-name-part taxon-name-part-type="family">Braconidae</tp:taxon-name-part></tp:taxon-name>) from the Russian Far East.</article-title> <source>Far Eastern Entomologist</source> <volume>83</volume>: <fpage>1</fpage>–<lpage>16</lpage>.</mixed-citation></ref></ref-list></tp:taxon-treatment>
