# Supplementary material for: Review of the East Palaearctic and North Oriental Psyttalia Walker, with the description of three new species (Hymenoptera, Braconidae, Opiinae)
Source: Zookeys. 2016 Nov 7;(629):103–51. doi: 10.3897/zookeys.629.10167 (PMC5126540; doi:10.3897/zookeys.629.10167)
Supplement: XML Treatment for Psyttalia spectabilis [file zookeys.629.10167-treatment11.xml]

<!DOCTYPE tp:taxon-treatment
  PUBLIC "-//TaxonX//DTD Taxonomic Treatment Publishing DTD v0 20100105//EN" "tax-treatment-NSO.dtd">
<tp:taxon-treatment xmlns:tp="http://www.plazi.org/taxpub"><tp:treatment-meta><kwd-group><label>Taxon classification</label><kwd><named-content content-type="kingdom">Animalia</named-content></kwd><kwd><named-content content-type="order">Hymenoptera</named-content></kwd><kwd><named-content content-type="family">Braconidae</named-content></kwd></kwd-group><mixed-citation publication-type="journal"><person-group><name><surname>Wu</surname><given-names>Qiong</given-names></name><name><surname>van Achterberg</surname><given-names>Cornelis</given-names></name><name><surname>Tan</surname><given-names>Jiang-Li</given-names></name><name><surname>Chen</surname><given-names>Xue-Xin</given-names></name></person-group><article-title>Review of the East Palaearctic and North Oriental <italic><tp:taxon-name><tp:taxon-name-part taxon-name-part-type="genus">Psyttalia</tp:taxon-name-part></tp:taxon-name></italic> Walker, with the description of three new species (<tp:taxon-name><tp:taxon-name-part taxon-name-part-type="order">Hymenoptera</tp:taxon-name-part></tp:taxon-name>, <tp:taxon-name><tp:taxon-name-part taxon-name-part-type="family">Braconidae</tp:taxon-name-part></tp:taxon-name>, <tp:taxon-name><tp:taxon-name-part taxon-name-part-type="subfamily">Opiinae</tp:taxon-name-part></tp:taxon-name>)</article-title><source>Zookeys</source><day>7</day><month>11</month><year>2016</year><volume>2016</volume><issue>629</issue><fpage>103</fpage><lpage>151</lpage><pub-id pub-id-type="doi">10.3897/zookeys.629.10167</pub-id></mixed-citation></tp:treatment-meta><tp:nomenclature><tp:taxon-name>
            <tp:taxon-name-part taxon-name-part-type="genus">Psyttalia</tp:taxon-name-part>
            <tp:taxon-name-part taxon-name-part-type="species">spectabilis</tp:taxon-name-part>
            <object-id xmlns:xlink="http://www.w3.org/1999/xlink" content-type="zoobank" xlink:type="simple">http://zoobank.org/7F3B01AA-ADD9-4EA0-908B-52654CA14FB5</object-id>
          </tp:taxon-name><tp:taxon-authority>van Achterberg</tp:taxon-authority><tp:taxon-status xmlns:xlink="http://www.w3.org/1999/xlink" xlink:type="simple">sp. n.</tp:taxon-status><xref ref-type="fig" rid="F17">Figs 89</xref><xref ref-type="fig" rid="F18">, 90–99</xref></tp:nomenclature><tp:treatment-sec sec-type="material" id="SECID0EKKAK"><title>Material.</title><p>Holotype, ♀ (<named-content xmlns:xlink="http://www.w3.org/1999/xlink" content-type="dwc:institutional_code" xlink:type="simple">RMNH</named-content>), “Museum Leiden, <bold>Japan</bold>[: Honshu], Gaga Spa-Zaô, Miyagi Pref., 31.vii.1981, A. Takasu”. Paratype: 1 ♀ (<named-content xmlns:xlink="http://www.w3.org/1999/xlink" content-type="dwc:institutional_code" xlink:type="simple">RMNH</named-content>) with same data as holotype.</p></tp:treatment-sec><tp:treatment-sec sec-type="Comparative diagnosis" id="SECID0EHLAK"><title>Comparative diagnosis.</title><p>The new species runs in the keys to Palaearctic <tp:taxon-name><tp:taxon-name-part taxon-name-part-type="subfamily">Opiinae</tp:taxon-name-part></tp:taxon-name> by <xref ref-type="bibr" rid="B22">Fischer (1972)</xref> to <italic><tp:taxon-name><tp:taxon-name-part taxon-name-part-type="genus">Diachasma</tp:taxon-name-part> <tp:taxon-name-part taxon-name-part-type="species">mysticum</tp:taxon-name-part></tp:taxon-name></italic> (= <italic><tp:taxon-name><tp:taxon-name-part taxon-name-part-type="genus">Rhogadopsis</tp:taxon-name-part> <tp:taxon-name-part taxon-name-part-type="species">mystica</tp:taxon-name-part></tp:taxon-name></italic> (Fischer, 1963) comb. n.) from Japan. It differs from <italic><tp:taxon-name><tp:taxon-name-part taxon-name-part-type="genus">Rhogadopsis</tp:taxon-name-part> <tp:taxon-name-part taxon-name-part-type="species">mystica</tp:taxon-name-part></tp:taxon-name></italic> by having the head and mesosoma (except propodeum and metapleuron) brownish yellow (<italic>vs</italic> head, except clypeus, and mesosoma black in <italic><tp:taxon-name><tp:taxon-name-part taxon-name-part-type="genus">Rhogadopsis</tp:taxon-name-part> <tp:taxon-name-part taxon-name-part-type="species">mystica</tp:taxon-name-part></tp:taxon-name></italic>), vein CU1b of fore wing much shorter than vein 3-CU1 (Fig. <xref ref-type="fig" rid="F18">90</xref>; <italic>vs</italic> vein CU1b about as long as vein 3-CU1); pterostigma distinctly triangular (Fig. <xref ref-type="fig" rid="F18">90</xref>; <italic>vs</italic> elongate); medio-posterior depression of mesoscutum absent (<italic>vs</italic> present); vein r of fore wing continuous with vein 3-SR (Fig. <xref ref-type="fig" rid="F18">90</xref>; <italic>vs</italic> vein r of fore wing rather angled with vein 3-SR); vein SR1 of fore wing about 1.8 times vein 3-SR (Fig. <xref ref-type="fig" rid="F18">90</xref>; <italic>vs</italic> vein SR1 of fore wing about 2.7 times vein 3-SR) and length of body 5–6 mm (<italic>vs</italic> about 3 mm). In the key by <xref ref-type="bibr" rid="B27">Fischer (1987)</xref> the new species runs to the Oriental <italic><tp:taxon-name><tp:taxon-name-part taxon-name-part-type="genus">Psyttalia</tp:taxon-name-part> <tp:taxon-name-part taxon-name-part-type="species">walkeri</tp:taxon-name-part></tp:taxon-name></italic> (Muesebeck). The new species differs by having lateral crenulate grooves on the propodeum (Fig. <xref ref-type="fig" rid="F18">93</xref>; <italic>vs</italic> absent and instead with carina in <italic><tp:taxon-name><tp:taxon-name-part taxon-name-part-type="genus">Psyttalia</tp:taxon-name-part> <tp:taxon-name-part taxon-name-part-type="species">walkeri</tp:taxon-name-part></tp:taxon-name></italic>), propodeum and first–fifth tergites largely black (<italic>vs</italic> reddish yellow or partly infuscate), hind tibia (except ventrally) and tarsus dark brown, contrasting with ivory hind femur (Fig. <xref ref-type="fig" rid="F18">99</xref>; <italic>vs</italic> hind femur, tibia and tarsus similar pale yellow), pterostigma dark brown (<italic>vs</italic> pale yellow), length of body 5–6 mm (<italic>vs</italic> 2–3 mm) and vein 2-CU1 of fore wing at same level as vein M+CU1 (Fig. <xref ref-type="fig" rid="F18">90</xref>; <italic>vs</italic> vein 2-CU1 distinctly below level of vein M+CU1).</p></tp:treatment-sec><tp:treatment-sec sec-type="description" id="SECID0E3PAK"><title>Description.</title><p>Holotype, ♀, length of body 5.6 mm, of fore wing 5.2 mm.</p><p>
            <italic>Head</italic>. Antenna with 52+ segments (its apex missing), bristly and erect setose and 1.4 times as long as fore wing; third segment 1.2 times as long as fourth segment, length of third and fourth segments 2.6 and 2.1 times their width, respectively (Figs <xref ref-type="fig" rid="F18">97–98</xref>); length of maxillary palp 1.2 times height of head; length of eye in dorsal view 4.6 times temple (Fig. <xref ref-type="fig" rid="F18">96</xref>); temple in dorsal view shiny, largely smooth and with sparse punctures; OOL: diameter of ocellus: POL = 9:5:4; area behind stemmaticum with groove, widened laterally (Fig. <xref ref-type="fig" rid="F18">96</xref>); face moderately punctate with interspaces wider than diameter of punctures, except submedially, shiny and medio-longitudinal convexity mainly smooth and ventrally widened (Fig. <xref ref-type="fig" rid="F18">95</xref>); frons moderately depressed behind antennal sockets, shiny, rugose and glabrous but laterally setose and punctulate, in front of anterior ocellus with narrow groove and narrow smooth ridge (Fig. <xref ref-type="fig" rid="F18">96</xref>); labrum flat; clypeus transverse, convex, coarsely punctate and its ventral margin slightly convex and thin (Fig. <xref ref-type="fig" rid="F18">95</xref>); width of clypeus 4.0 times its maximum height and 0.8 times width of face; hypoclypeal depression wide and deep (Figs <xref ref-type="fig" rid="F18">91</xref>, <xref ref-type="fig" rid="F18">95</xref>); malar space narrow (Fig. <xref ref-type="fig" rid="F18">95</xref>); malar suture indistinct except for deep depression near eye, between malar suture and clypeus punctate; mandible not twisted, apically moderately narrowed, punctate and with both teeth wide; mandible normal basally and with narrow ventral carina (Fig. <xref ref-type="fig" rid="F18">91</xref>); occipital carina remains far removed from hypostomal carina and dorsally largely absent; hypostomal carina rather wide ventrally.</p><p>
            <italic>Mesosoma</italic>. Length of mesosoma 1.3 times its height; dorsal pronope small, round; pronotal side largely smooth, but anterior and posterior grooves present and coarsely crenulate (Fig. <xref ref-type="fig" rid="F18">91</xref>); propleuron flattened; epicnemial area smooth dorsally; precoxal sulcus medially medium-sized and only medially distinctly crenulate, absent anteriorly and posteriorly (Fig. <xref ref-type="fig" rid="F18">91</xref>); remainder of mesopleuron smooth and shiny; pleural sulcus very <!--PageBreak-->finely crenulate ventrally; mesosternal sulcus deep, narrow and finely crenulate; postpectal carina absent; mesoscutum shiny and glabrous (Fig. <xref ref-type="fig" rid="F18">92</xref>); notauli only anteriorly as pair of nearly smooth impressions and absent on disc, but notaulic courses indicated by setae <!--PageBreak-->and punctulation; scutellar sulcus deep and with 5 long crenulae, parallel-sided medially; scutellum rather convex and smooth, but laterally sparsely punctulate and setose (Fig. <xref ref-type="fig" rid="F18">92</xref>); metanotum with a short medio-longitudinal carina anteriorly and its posterior face finely crenulate; surface of propodeum smooth except for crenulate grooves near distinct and reversed Y-shaped median carina (Fig. <xref ref-type="fig" rid="F18">93</xref>), lateral grooves deep and coarsely regularly crenulate, and anterior groove somewhat widened medially (Fig. <xref ref-type="fig" rid="F18">93</xref>).</p><p>
            <italic>Wings</italic>. Fore wing: 1-SR longer than wide and slightly angled with 1-M (Fig. <xref ref-type="fig" rid="F18">90</xref>); pterostigma wide triangular and r nearly linear with postero-basal border (Fig. <xref ref-type="fig" rid="F18">90</xref>); 1-R1 ending at wing apex and 1.3 times as long as pterostigma (Fig. <xref ref-type="fig" rid="F18">90</xref>); r nearly linear with 3-SR and medium-sized; r-m not tubular; r:3-SR:SR1 = 5:20:42; 2-SR:3-SR:r-m = 13:20:6; 1-M straight; SR1 distinctly curved; m-cu distinctly antefurcal, subparallel with 1-M and straight, 2-SR+M slender (as apex of M+CU1: Fig. <xref ref-type="fig" rid="F18">90</xref>); cu-a distinctly postfurcal and 1-CU1 widened; 1-CU1:2-CU1 = 5:31; first subdiscal cell closed; CU1b medium-sized; only apex of M+CU1 sclerotized. Hind wing: 1-M straight; M+CU:1-M:1r-m = 30:35:13; cu-a straight; m-cu absent; SR entirely absent.</p><p>
            <italic>Legs</italic>. Length of femur, tibia and basitarsus of hind leg 3.4, 8.2 and 4.9 times as long as width, respectively (Fig. <xref ref-type="fig" rid="F18">99</xref>); hind femur and tibia with long setae and densely setose.</p><p>
            <italic>Metasoma</italic>. Length of first tergite 1.1 times to its apical width, convex medio-posteriorly, convexity surrounded by crenulate groove, its surface densely punctate-rugose (Fig. <xref ref-type="fig" rid="F18">93</xref>), dorsal carinae strong in its basal half and with depressed area below; second suture slightly indicated; basal depressions of second tergite medium-sized and tergite 0.7 times as long as third tergite, both smooth (except some punctulation) and largely setose; following tergites smooth, shiny and sparsely setose; combined length of second and third metasomal tergites 0.26 times total length of metasoma; sixth tergite membranous medio-posteriorly; length of setose part of ovipositor sheath 0.46 times fore wing, 2.9 times first tergite, 2.0 times hind femur, 1.4 times hind tibia and 0.9 times metasoma; hypopygium 0.35 times as long as metasoma, acute apically and reaching apex of metasoma (Fig. <xref ref-type="fig" rid="F18">94</xref>).</p><p>
            <italic>Colour</italic>. Brownish yellow; propodeum, first tergite, second tergite except laterally, third tergite except posteriorly, fourth and fifth tergites (but anteriorly and posteriorly brownish) black; metapleuron chestnut brown; palpi, legs (but hind tibia and tarsus mainly dark brown) and remainder of metasoma ivory; tegulae pale yellowish; antenna (but scapus and pedicellus mainly yellow), pterostigma and veins dark brown; fore wing membrane subhyaline.</p><p>
            <italic>Variation</italic>. Paratype: length of fore wing 4.3 mm; antenna with 52 segments; first tergite 1.1 times as long as its apical width and only superficially punctate medially; hind femur 3.8 times as long as wide; setose part of ovipositor sheath 0.47 times as long as fore wing and 1.5 times hind tibia; hind tibia ivory ventrally and propodeum chestnut brown.</p></tp:treatment-sec><tp:treatment-sec sec-type="distribution" id="SECID0E4UAK"><title>Distribution.</title><p>Japan.</p></tp:treatment-sec><tp:treatment-sec sec-type="biology" id="SECID0ECVAK"><title>Biology.</title><p>Unknown.</p></tp:treatment-sec><tp:treatment-sec sec-type="etymology" id="SECID0EHVAK"><title>Etymology.</title><p>The name refers to the showy combination of colours of this species: “<tp:taxon-name><tp:taxon-name-part taxon-name-part-type="species">spectabilis</tp:taxon-name-part></tp:taxon-name>” is Latin for “showy, notable”.</p><!--PageBreak--></tp:treatment-sec><tp:treatment-sec sec-type="notes" id="SECID0EXVAK"><title>Notes.</title><p>
            <italic><tp:taxon-name><tp:taxon-name-part taxon-name-part-type="genus">Rhogadopsis</tp:taxon-name-part> <tp:taxon-name-part taxon-name-part-type="species">mystica</tp:taxon-name-part></tp:taxon-name></italic> (Fischer, 1963) comb. n. was originally described in the genus <italic><tp:taxon-name><tp:taxon-name-part taxon-name-part-type="genus">Opius</tp:taxon-name-part></tp:taxon-name></italic> Wesmael and up to now only known of the male holotype. It was later included in <italic><tp:taxon-name><tp:taxon-name-part taxon-name-part-type="genus">Diachasma</tp:taxon-name-part></tp:taxon-name></italic> Foerster, 1863, by <xref ref-type="bibr" rid="B22">Fischer (1972)</xref>. The latter is an obvious misfit because the clypeus is truncate ventrally (<italic>vs</italic> convex in <italic><tp:taxon-name><tp:taxon-name-part taxon-name-part-type="genus">Diachasma</tp:taxon-name-part></tp:taxon-name></italic>) and it has a distinct hypoclypeal depression below it (<italic>vs</italic> absent or as a narrow slit in <italic><tp:taxon-name><tp:taxon-name-part taxon-name-part-type="genus">Diachasma</tp:taxon-name-part></tp:taxon-name></italic>), vein 3-SR of fore wing longer than vein 2-SR and vein m-cu of hind wing absent (according to the original description veins 2-SR and 3-SR equal, but in the figured fore wing 3-SR 1.2 times longer than 2-SR; <italic>vs</italic> in <italic><tp:taxon-name><tp:taxon-name-part taxon-name-part-type="genus">Diachasma</tp:taxon-name-part></tp:taxon-name></italic> vein 3-SR usually shorter than vein 2-SR and if subequal then vein m-cu of hind wing at least present as a distinctly pigmented trace). <xref ref-type="bibr" rid="B42">Tobias (1998)</xref> included it in the subgenus <tp:taxon-name><tp:taxon-name-part taxon-name-part-type="subgenus">Aulonotus</tp:taxon-name-part></tp:taxon-name> Ashmead of <italic><tp:taxon-name><tp:taxon-name-part taxon-name-part-type="genus">Opius</tp:taxon-name-part></tp:taxon-name></italic> Wesmael. <italic><tp:taxon-name><tp:taxon-name-part taxon-name-part-type="genus">Aulonotus</tp:taxon-name-part></tp:taxon-name></italic> Ashmead is a synonym of <italic><tp:taxon-name><tp:taxon-name-part taxon-name-part-type="genus">Xynobius</tp:taxon-name-part></tp:taxon-name></italic> Foerster, 1863 (<xref ref-type="bibr" rid="B32">Li et al. 2013</xref>), but it is unlikely that it belongs there because the dorsal carinae are weakly developed, the marginal cell of the hind wing is wide and vein 3-SR of fore wing slightly longer than vein 2-SR (<xref ref-type="bibr" rid="B21">Fischer 1963</xref>). According to the original description vein m-cu of fore wing is distinctly curved and gradually merging into vein 2-CU1, vein 1r-m of hind wing is weakly oblique and 0.7 times as long as vein 1-M, hind wing comparatively wide and medio-longitudinal carina of propodeum present anteriorly, what agrees well with the definition of <italic><tp:taxon-name><tp:taxon-name-part taxon-name-part-type="genus">Rhogadopsis</tp:taxon-name-part></tp:taxon-name></italic> Brèthes, 1913 (<xref ref-type="bibr" rid="B32">Li et al. 2013</xref>). It can be separated from other <italic><tp:taxon-name><tp:taxon-name-part taxon-name-part-type="genus">Rhogadopsis</tp:taxon-name-part></tp:taxon-name></italic> species by its complete notauli combined with the antefurcal vein m-cu, short vein 1-SR and distally widened first subdiscal cell of the fore wing.</p></tp:treatment-sec><tp:treatment-sec><!--Section generated to contain objects referenced in tp:taxon-treatment.--><fig id="F17" position="float" orientation="portrait"><label>Figure 89.</label><caption><p>
          <italic><tp:taxon-name><tp:taxon-name-part taxon-name-part-type="genus">Psyttalia</tp:taxon-name-part> <tp:taxon-name-part taxon-name-part-type="species">spectabilis</tp:taxon-name-part></tp:taxon-name></italic> sp. n., ♀, holotype, habitus lateral.</p></caption><graphic xmlns:xlink="http://www.w3.org/1999/xlink" xlink:href="zookeys-629-103-g017.jpg" position="float" orientation="portrait" xlink:type="simple" id="oo_109863.jpg"/></fig><fig id="F18" position="float" orientation="portrait"><label>Figures 90–99.</label><caption><p>
          <italic><tp:taxon-name><tp:taxon-name-part taxon-name-part-type="genus">Psyttalia</tp:taxon-name-part> <tp:taxon-name-part taxon-name-part-type="species">spectabilis</tp:taxon-name-part></tp:taxon-name></italic> sp. n., ♀, holotype. <bold>90</bold> wings <bold>91</bold> head and mesosoma lateral <bold>92</bold> mesosoma dorsal <bold>93</bold> propodeum and first–third metasomal tergites dorsal <bold>94</bold> hypopygium lateral <bold>95</bold> head anterior <bold>96</bold> head dorsal <bold>97</bold> base of antenna <bold>98</bold> antenna <bold>99</bold> hind leg and hypopygium lateral.</p></caption><graphic xmlns:xlink="http://www.w3.org/1999/xlink" xlink:href="zookeys-629-103-g018.jpg" position="float" orientation="portrait" xlink:type="simple" id="oo_109866.jpg"/></fig></tp:treatment-sec><ref-list><ref id="B22"><mixed-citation xmlns:xlink="http://www.w3.org/1999/xlink" xlink:type="simple">
          <person-group><name name-style="western"><surname>Fischer</surname><given-names>M</given-names></name></person-group> (<year>1972</year>) <article-title><tp:taxon-name><tp:taxon-name-part taxon-name-part-type="order">Hymenoptera</tp:taxon-name-part></tp:taxon-name> <tp:taxon-name><tp:taxon-name-part taxon-name-part-type="family">Braconidae</tp:taxon-name-part></tp:taxon-name> (<tp:taxon-name><tp:taxon-name-part taxon-name-part-type="subfamily">Opiinae</tp:taxon-name-part></tp:taxon-name> I). (Paläarktische Region).</article-title> <source>Das Tierreich</source> <volume>91</volume>: <fpage>1</fpage>–<lpage>620</lpage>.</mixed-citation></ref><ref id="B27"><mixed-citation xmlns:xlink="http://www.w3.org/1999/xlink" xlink:type="simple">
          <person-group><name name-style="western"><surname>Fischer</surname><given-names>M</given-names></name></person-group> (<year>1987</year>) <article-title><tp:taxon-name><tp:taxon-name-part taxon-name-part-type="order">Hymenoptera</tp:taxon-name-part></tp:taxon-name> <tp:taxon-name><tp:taxon-name-part taxon-name-part-type="family">Braconidae</tp:taxon-name-part></tp:taxon-name> (<tp:taxon-name><tp:taxon-name-part taxon-name-part-type="subfamily">Opiinae</tp:taxon-name-part></tp:taxon-name> III) - äthiopische, orientalische, australische und ozeanische Region.</article-title> <source>Das Tierreich</source> <volume>104</volume>: <fpage>1</fpage>–<lpage>734</lpage>.</mixed-citation></ref><ref id="B42"><mixed-citation xmlns:xlink="http://www.w3.org/1999/xlink" xlink:type="simple">
          <person-group><name name-style="western"><surname>Tobias</surname><given-names>VI</given-names></name></person-group> (<year>1998</year>) <article-title><tp:taxon-name><tp:taxon-name-part taxon-name-part-type="subfamily">Opiinae</tp:taxon-name-part></tp:taxon-name>.</article-title> In: <person-group><name name-style="western"><surname>Ler</surname><given-names>PA</given-names></name></person-group> (<role>Ed.</role>) <issue-title>Key to the insects of Russian Far East. 4.</issue-title> <source><tp:taxon-name><tp:taxon-name-part taxon-name-part-type="order">Neuropteroidea</tp:taxon-name-part></tp:taxon-name>, <tp:taxon-name><tp:taxon-name-part taxon-name-part-type="order">Mecoptera</tp:taxon-name-part></tp:taxon-name>, <tp:taxon-name><tp:taxon-name-part taxon-name-part-type="order">Hymenoptera</tp:taxon-name-part></tp:taxon-name></source> <volume>3</volume>: <fpage>558</fpage>–<lpage>655</lpage>. [<publisher-name>Dal’nauka</publisher-name>, <publisher-loc>Vladivostok</publisher-loc>]</mixed-citation></ref><ref id="B32"><mixed-citation xmlns:xlink="http://www.w3.org/1999/xlink" xlink:type="simple">
          <person-group><name name-style="western"><surname>Li</surname><given-names>XY</given-names></name><name name-style="western"><surname>Achterberg</surname><given-names>C van</given-names></name><name name-style="western"><surname>Tan</surname><given-names>JC</given-names></name></person-group> (<year>2013</year>) <article-title>Revision of the subfamily <tp:taxon-name><tp:taxon-name-part taxon-name-part-type="subfamily">Opiinae</tp:taxon-name-part></tp:taxon-name> (<tp:taxon-name><tp:taxon-name-part taxon-name-part-type="order">Hymenoptera</tp:taxon-name-part></tp:taxon-name>, <tp:taxon-name><tp:taxon-name-part taxon-name-part-type="family">Braconidae</tp:taxon-name-part></tp:taxon-name>) from Hunan (China), including thirty-six new species and two new genera.</article-title> <source>ZooKeys</source> <volume>268</volume>: <fpage>1</fpage>–<lpage>168</lpage>. doi: <ext-link xlink:type="simple" ext-link-type="doi" xlink:href="10.3897/zookeys.268.4071">10.3897/zookeys.268.4071</ext-link></mixed-citation></ref><ref id="B21"><mixed-citation xmlns:xlink="http://www.w3.org/1999/xlink" xlink:type="simple">
          <person-group><name name-style="western"><surname>Fischer</surname><given-names>M</given-names></name></person-group> (<year>1963</year>) <article-title>Über paläarktische <tp:taxon-name><tp:taxon-name-part taxon-name-part-type="subfamily">Opiinae</tp:taxon-name-part></tp:taxon-name> (Hym., <tp:taxon-name><tp:taxon-name-part taxon-name-part-type="family">Braconidae</tp:taxon-name-part></tp:taxon-name>).</article-title> <source>Annalen des Naturhistorischen Museums in Wien</source> <volume>66</volume>: <fpage>283</fpage>–<lpage>305</lpage>.</mixed-citation></ref></ref-list></tp:taxon-treatment>
