# Supplementary material for: Review of the East Palaearctic and North Oriental Psyttalia Walker, with the description of three new species (Hymenoptera, Braconidae, Opiinae)
Source: Zookeys. 2016 Nov 7;(629):103–51. doi: 10.3897/zookeys.629.10167 (PMC5126540; doi:10.3897/zookeys.629.10167)
Supplement: XML Treatment for Rhogadopsis mediocarinata [file zookeys.629.10167-treatment12.xml]

<!DOCTYPE tp:taxon-treatment
  PUBLIC "-//TaxonX//DTD Taxonomic Treatment Publishing DTD v0 20100105//EN" "tax-treatment-NSO.dtd">
<tp:taxon-treatment xmlns:tp="http://www.plazi.org/taxpub"><tp:treatment-meta><kwd-group><label>Taxon classification</label><kwd><named-content content-type="kingdom">Animalia</named-content></kwd><kwd><named-content content-type="order">Hymenoptera</named-content></kwd><kwd><named-content content-type="family">Braconidae</named-content></kwd></kwd-group><mixed-citation publication-type="journal"><person-group><name><surname>Wu</surname><given-names>Qiong</given-names></name><name><surname>van Achterberg</surname><given-names>Cornelis</given-names></name><name><surname>Tan</surname><given-names>Jiang-Li</given-names></name><name><surname>Chen</surname><given-names>Xue-Xin</given-names></name></person-group><article-title>Review of the East Palaearctic and North Oriental <italic><tp:taxon-name><tp:taxon-name-part taxon-name-part-type="genus">Psyttalia</tp:taxon-name-part></tp:taxon-name></italic> Walker, with the description of three new species (<tp:taxon-name><tp:taxon-name-part taxon-name-part-type="order">Hymenoptera</tp:taxon-name-part></tp:taxon-name>, <tp:taxon-name><tp:taxon-name-part taxon-name-part-type="family">Braconidae</tp:taxon-name-part></tp:taxon-name>, <tp:taxon-name><tp:taxon-name-part taxon-name-part-type="subfamily">Opiinae</tp:taxon-name-part></tp:taxon-name>)</article-title><source>Zookeys</source><day>7</day><month>11</month><year>2016</year><volume>2016</volume><issue>629</issue><fpage>103</fpage><lpage>151</lpage><pub-id pub-id-type="doi">10.3897/zookeys.629.10167</pub-id></mixed-citation></tp:treatment-meta><tp:nomenclature><tp:taxon-name>
              <tp:taxon-name-part taxon-name-part-type="genus">Rhogadopsis</tp:taxon-name-part>
              <tp:taxon-name-part taxon-name-part-type="species">mediocarinata</tp:taxon-name-part>
            </tp:taxon-name><tp:taxon-authority>(Fischer, 1963)</tp:taxon-authority><tp:taxon-status xmlns:xlink="http://www.w3.org/1999/xlink" xlink:type="simple">comb. n.</tp:taxon-status><xref ref-type="fig" rid="F19">Figs 100</xref><xref ref-type="fig" rid="F20">, 101–110</xref><!--PageBreak--><tp:nomenclature-citation-list><tp:nomenclature-citation><tp:taxon-name>
                  <tp:taxon-name-part taxon-name-part-type="genus">Opius</tp:taxon-name-part> <tp:taxon-name-part taxon-name-part-type="species">mediocarinatus</tp:taxon-name-part></tp:taxon-name><comment>Fischer, 1963: 297 (examined).</comment></tp:nomenclature-citation><tp:nomenclature-citation><tp:taxon-name>
                  <tp:taxon-name-part taxon-name-part-type="genus">Opius</tp:taxon-name-part> (<tp:taxon-name-part taxon-name-part-type="subgenus">Lissosema</tp:taxon-name-part>) <tp:taxon-name-part taxon-name-part-type="species">mediocarinatus</tp:taxon-name-part></tp:taxon-name><comment>: <xref ref-type="bibr" rid="B22">Fischer 1972</xref>: 360–361.</comment></tp:nomenclature-citation><tp:nomenclature-citation><tp:taxon-name>
                  <tp:taxon-name-part taxon-name-part-type="genus">Opius</tp:taxon-name-part> (<tp:taxon-name-part taxon-name-part-type="subgenus">Psyttalia</tp:taxon-name-part>) <tp:taxon-name-part taxon-name-part-type="species">mediocarinatus</tp:taxon-name-part></tp:taxon-name><comment>: <xref ref-type="bibr" rid="B42">Tobias 1998</xref>: 611.</comment></tp:nomenclature-citation><tp:nomenclature-citation><tp:taxon-name>
                  <tp:taxon-name-part taxon-name-part-type="genus">Psyttalia</tp:taxon-name-part> <tp:taxon-name-part taxon-name-part-type="species">mediocarinata</tp:taxon-name-part></tp:taxon-name><comment>: <xref ref-type="bibr" rid="B43">Tobias 2000</xref>: 12.</comment></tp:nomenclature-citation><tp:nomenclature-citation><tp:taxon-name>
                  <tp:taxon-name-part taxon-name-part-type="genus">Opius</tp:taxon-name-part> (<tp:taxon-name-part taxon-name-part-type="subgenus">Lissosema</tp:taxon-name-part>) <tp:taxon-name-part taxon-name-part-type="species">longurius</tp:taxon-name-part></tp:taxon-name><comment>Chen &amp; Weng, 2005: 99–101, 197 (examined). <bold>Syn. n.</bold></comment></tp:nomenclature-citation><tp:nomenclature-citation><tp:taxon-name>
                  <tp:taxon-name-part taxon-name-part-type="genus">Rhogadopsis</tp:taxon-name-part> <tp:taxon-name-part taxon-name-part-type="species">longuria</tp:taxon-name-part></tp:taxon-name><comment>: <xref ref-type="bibr" rid="B32">Li et al. 2013</xref>: 154–157 (redescription).</comment></tp:nomenclature-citation><tp:nomenclature-citation><tp:taxon-name>
                  <tp:taxon-name-part taxon-name-part-type="genus">Opius</tp:taxon-name-part> (<tp:taxon-name-part taxon-name-part-type="subgenus">Psyttalia</tp:taxon-name-part>) <tp:taxon-name-part taxon-name-part-type="species">vacuus</tp:taxon-name-part></tp:taxon-name><comment>Tobias, 1998: 612 (examined). <bold>Syn. n.</bold></comment></tp:nomenclature-citation><tp:nomenclature-citation><tp:taxon-name>
                  <tp:taxon-name-part taxon-name-part-type="genus">Opius</tp:taxon-name-part> <tp:taxon-name-part taxon-name-part-type="species">vacuus</tp:taxon-name-part></tp:taxon-name><comment>: <xref ref-type="bibr" rid="B43">Tobias 2000</xref>: 15.</comment></tp:nomenclature-citation></tp:nomenclature-citation-list></tp:nomenclature><tp:treatment-sec sec-type="type material" id="SECID0EKABK"><title>Type material.</title><p>Holotype of <italic><tp:taxon-name><tp:taxon-name-part taxon-name-part-type="genus">Opius</tp:taxon-name-part> <tp:taxon-name-part taxon-name-part-type="species">longurius</tp:taxon-name-part></tp:taxon-name></italic>, ♀ (FAFU), “[<bold>China</bold>:] <bold>Fujian</bold>, Wuyi Mt., Sangang, 30.vi.1988, Zhang Xia-bin”. Holotype of <italic><tp:taxon-name><tp:taxon-name-part taxon-name-part-type="genus">Opius</tp:taxon-name-part> <tp:taxon-name-part taxon-name-part-type="species">vacuus</tp:taxon-name-part></tp:taxon-name></italic>, ♀ (<named-content xmlns:xlink="http://www.w3.org/1999/xlink" content-type="dwc:institutional_code" xlink:type="simple">ZISP</named-content>), “[<bold>Russia</bold>], Primorskij kraj, Spassk, les, poljany, 19.viii.1991, Belokobylskij”, “<italic><tp:taxon-name><tp:taxon-name-part taxon-name-part-type="genus">Opius</tp:taxon-name-part> <tp:taxon-name-part taxon-name-part-type="species">vacuus</tp:taxon-name-part></tp:taxon-name></italic> sp. n., det. Tobias ‘95”, “Holotypus <italic><tp:taxon-name><tp:taxon-name-part taxon-name-part-type="genus">Opius</tp:taxon-name-part> <tp:taxon-name-part taxon-name-part-type="species">vacuus</tp:taxon-name-part></tp:taxon-name></italic> Tobias”. Paratype of <italic><tp:taxon-name><tp:taxon-name-part taxon-name-part-type="genus">Opius</tp:taxon-name-part> <tp:taxon-name-part taxon-name-part-type="species">mediocarinatus</tp:taxon-name-part></tp:taxon-name></italic>. ♀ (<abbrev xmlns:xlink="http://www.w3.org/1999/xlink" content-type="institution" xlink:title="Hungarian National Museum for Natural History at Budapest" id="ABBRID0EQCBK" xlink:type="simple">MTMA</abbrev>) from Japan (Honshu: Kamikochi) examined.</p></tp:treatment-sec><tp:treatment-sec sec-type="Comparative diagnosis" id="SECID0EVCBK"><title>Comparative diagnosis.</title><p>The combination of lacking the medio-posterior depression of the mesoscutum (Fig. <xref ref-type="fig" rid="F20">103</xref>) and the slender first metasomal tergite with a long <!--PageBreak-->median carina (Fig. <xref ref-type="fig" rid="F20">104</xref>) makes this species easy to separate from all other species of <italic><tp:taxon-name><tp:taxon-name-part taxon-name-part-type="genus">Rhogadopsis</tp:taxon-name-part></tp:taxon-name></italic> in China.</p></tp:treatment-sec><tp:treatment-sec sec-type="distribution" id="SECID0EMDBK"><title>Distribution.</title><p>China (Fujian (as <italic><tp:taxon-name><tp:taxon-name-part taxon-name-part-type="species">longurius</tp:taxon-name-part></tp:taxon-name></italic>), Hunan (as <italic><tp:taxon-name><tp:taxon-name-part taxon-name-part-type="species">longuria</tp:taxon-name-part></tp:taxon-name></italic>), *Shaanxi), Russia Far East, Japan, Korea. The record from Spain (<xref ref-type="bibr" rid="B12">Avinent and Jiménez 1987</xref>) needs reconfirmation.</p></tp:treatment-sec><tp:treatment-sec sec-type="biology" id="SECID0EKEBK"><title>Biology.</title><p>Unknown.</p></tp:treatment-sec><tp:treatment-sec sec-type="notes" id="SECID0EPEBK"><title>Notes.</title><p>The inclusion of <italic><tp:taxon-name><tp:taxon-name-part taxon-name-part-type="genus">Opius</tp:taxon-name-part> <tp:taxon-name-part taxon-name-part-type="species">mediocarinatus</tp:taxon-name-part></tp:taxon-name></italic> Fischer from Japan in <italic><tp:taxon-name><tp:taxon-name-part taxon-name-part-type="genus">Psyttalia</tp:taxon-name-part></tp:taxon-name></italic> by <xref ref-type="bibr" rid="B42">Tobias (1998</xref>, <xref ref-type="bibr" rid="B43">2000</xref>) is an obvious misfit; it is also excluded by <xref ref-type="bibr" rid="B50">Wharton (2009)</xref>. It has a short (hardly protruding) ovipositor (Fig. <xref ref-type="fig" rid="F19">100</xref>), vein m-cu of fore wing 0.65 times as long as vein 1-M, vein m-cu of fore wing angled with vein 2-CU1, and a normal second tergite and hypopygium. It belongs to the genus <italic><tp:taxon-name><tp:taxon-name-part taxon-name-part-type="genus">Rhogadopsis</tp:taxon-name-part></tp:taxon-name></italic> Brèthes, 1913, as defined by <xref ref-type="bibr" rid="B32">Li et al. (2013)</xref> and is one of the easier identifiable species of the genus because of the shape and sculpture of the first tergite.</p><p>The holotype of <italic><tp:taxon-name><tp:taxon-name-part taxon-name-part-type="genus">Opius</tp:taxon-name-part> <tp:taxon-name-part taxon-name-part-type="species">vacuus</tp:taxon-name-part></tp:taxon-name></italic> is a very typical <italic><tp:taxon-name><tp:taxon-name-part taxon-name-part-type="genus">Rhogadopsis</tp:taxon-name-part> <tp:taxon-name-part taxon-name-part-type="species">mediocarinata</tp:taxon-name-part></tp:taxon-name></italic> because of the reduced posterior groove of the pronotal side, the striped mesoscutum and the elongate first metasomal tergite with the distinct median carina. Vein 1r-m of the hind wing is rather short (0.55 times as long as vein 1-M), but obviously this vein is rather variable in this species and vein 1-M of hind wing has a weak bend subapically.</p></tp:treatment-sec><tp:treatment-sec><!--Section generated to contain objects referenced in tp:taxon-treatment.--><fig id="F19" position="float" orientation="portrait"><label>Figure 100.</label><caption><p>
          <italic><tp:taxon-name><tp:taxon-name-part taxon-name-part-type="genus">Rhogadopsis</tp:taxon-name-part> <tp:taxon-name-part taxon-name-part-type="species">mediocarinata</tp:taxon-name-part></tp:taxon-name></italic> (Fischer), ♀, holotype of <italic><tp:taxon-name><tp:taxon-name-part taxon-name-part-type="genus">Opius</tp:taxon-name-part> <tp:taxon-name-part taxon-name-part-type="species">vacuus</tp:taxon-name-part></tp:taxon-name></italic> Tobias, habitus lateral.</p></caption><graphic xmlns:xlink="http://www.w3.org/1999/xlink" xlink:href="zookeys-629-103-g019.jpg" position="float" orientation="portrait" xlink:type="simple" id="oo_109873.jpg"/></fig><fig id="F20" position="float" orientation="portrait"><label>Figures 101–110.</label><caption><p>
          <italic><tp:taxon-name><tp:taxon-name-part taxon-name-part-type="genus">Rhogadopsis</tp:taxon-name-part> <tp:taxon-name-part taxon-name-part-type="species">mediocarinata</tp:taxon-name-part></tp:taxon-name></italic> (Fischer), ♀, holotype of <italic><tp:taxon-name><tp:taxon-name-part taxon-name-part-type="genus">Opius</tp:taxon-name-part> <tp:taxon-name-part taxon-name-part-type="species">vacuus</tp:taxon-name-part></tp:taxon-name></italic> Tobias. <bold>101</bold> wings <bold>102</bold> head and mesosoma lateral <bold>103</bold> mesosoma dorsal <bold>104</bold> first–third metasomal tergites dorsal <bold>105</bold> base of antenna <bold>106</bold> head anterior <bold>107</bold> head dorsal <bold>108</bold> mandible lateral <bold>109</bold> hind leg and hypopygium lateral <bold>110</bold> antenna.</p></caption><graphic xmlns:xlink="http://www.w3.org/1999/xlink" xlink:href="zookeys-629-103-g020.jpg" position="float" orientation="portrait" xlink:type="simple" id="oo_109876.jpg"/></fig></tp:treatment-sec><ref-list><ref id="B22"><mixed-citation xmlns:xlink="http://www.w3.org/1999/xlink" xlink:type="simple">
          <person-group><name name-style="western"><surname>Fischer</surname><given-names>M</given-names></name></person-group> (<year>1972</year>) <article-title><tp:taxon-name><tp:taxon-name-part taxon-name-part-type="order">Hymenoptera</tp:taxon-name-part></tp:taxon-name> <tp:taxon-name><tp:taxon-name-part taxon-name-part-type="family">Braconidae</tp:taxon-name-part></tp:taxon-name> (<tp:taxon-name><tp:taxon-name-part taxon-name-part-type="subfamily">Opiinae</tp:taxon-name-part></tp:taxon-name> I). (Paläarktische Region).</article-title> <source>Das Tierreich</source> <volume>91</volume>: <fpage>1</fpage>–<lpage>620</lpage>.</mixed-citation></ref><ref id="B42"><mixed-citation xmlns:xlink="http://www.w3.org/1999/xlink" xlink:type="simple">
          <person-group><name name-style="western"><surname>Tobias</surname><given-names>VI</given-names></name></person-group> (<year>1998</year>) <article-title><tp:taxon-name><tp:taxon-name-part taxon-name-part-type="subfamily">Opiinae</tp:taxon-name-part></tp:taxon-name>.</article-title> In: <person-group><name name-style="western"><surname>Ler</surname><given-names>PA</given-names></name></person-group> (<role>Ed.</role>) <issue-title>Key to the insects of Russian Far East. 4.</issue-title> <source><tp:taxon-name><tp:taxon-name-part taxon-name-part-type="order">Neuropteroidea</tp:taxon-name-part></tp:taxon-name>, <tp:taxon-name><tp:taxon-name-part taxon-name-part-type="order">Mecoptera</tp:taxon-name-part></tp:taxon-name>, <tp:taxon-name><tp:taxon-name-part taxon-name-part-type="order">Hymenoptera</tp:taxon-name-part></tp:taxon-name></source> <volume>3</volume>: <fpage>558</fpage>–<lpage>655</lpage>. [<publisher-name>Dal’nauka</publisher-name>, <publisher-loc>Vladivostok</publisher-loc>]</mixed-citation></ref><ref id="B43"><mixed-citation xmlns:xlink="http://www.w3.org/1999/xlink" xlink:type="simple">
          <person-group><name name-style="western"><surname>Tobias</surname><given-names>VI</given-names></name></person-group> (<year>2000</year>) <article-title>New data on subfamily <tp:taxon-name><tp:taxon-name-part taxon-name-part-type="subfamily">Opiinae</tp:taxon-name-part></tp:taxon-name> (<tp:taxon-name><tp:taxon-name-part taxon-name-part-type="order">Hymenoptera</tp:taxon-name-part></tp:taxon-name>, <tp:taxon-name><tp:taxon-name-part taxon-name-part-type="family">Braconidae</tp:taxon-name-part></tp:taxon-name>) from the Russian Far East.</article-title> <source>Far Eastern Entomologist</source> <volume>83</volume>: <fpage>1</fpage>–<lpage>16</lpage>.</mixed-citation></ref><ref id="B32"><mixed-citation xmlns:xlink="http://www.w3.org/1999/xlink" xlink:type="simple">
          <person-group><name name-style="western"><surname>Li</surname><given-names>XY</given-names></name><name name-style="western"><surname>Achterberg</surname><given-names>C van</given-names></name><name name-style="western"><surname>Tan</surname><given-names>JC</given-names></name></person-group> (<year>2013</year>) <article-title>Revision of the subfamily <tp:taxon-name><tp:taxon-name-part taxon-name-part-type="subfamily">Opiinae</tp:taxon-name-part></tp:taxon-name> (<tp:taxon-name><tp:taxon-name-part taxon-name-part-type="order">Hymenoptera</tp:taxon-name-part></tp:taxon-name>, <tp:taxon-name><tp:taxon-name-part taxon-name-part-type="family">Braconidae</tp:taxon-name-part></tp:taxon-name>) from Hunan (China), including thirty-six new species and two new genera.</article-title> <source>ZooKeys</source> <volume>268</volume>: <fpage>1</fpage>–<lpage>168</lpage>. doi: <ext-link xlink:type="simple" ext-link-type="doi" xlink:href="10.3897/zookeys.268.4071">10.3897/zookeys.268.4071</ext-link></mixed-citation></ref><ref id="B12"><mixed-citation xmlns:xlink="http://www.w3.org/1999/xlink" xlink:type="simple">
          <person-group><name name-style="western"><surname>Avinent</surname><given-names>L</given-names></name><name name-style="western"><surname>Jiménez</surname><given-names>R</given-names></name></person-group> (<year>1987</year>) [<trans-title xml:lang="en"><tp:taxon-name><tp:taxon-name-part taxon-name-part-type="subfamily">Opiinae</tp:taxon-name-part></tp:taxon-name> from the collection of the Zoology Department in the University of Valencia: I. Madrid, Palencia and Segovia (Spain).</trans-title>] <source>Boletin de la Asociacion Española de Entomologia</source> <volume>11</volume>: <fpage>121</fpage>–<lpage>134</lpage>.</mixed-citation></ref><ref id="B50"><mixed-citation xmlns:xlink="http://www.w3.org/1999/xlink" xlink:type="simple">
          <person-group><name name-style="western"><surname>Wharton</surname><given-names>RA</given-names></name></person-group> (<year>2009</year>) <article-title>Two new species of <italic><tp:taxon-name><tp:taxon-name-part taxon-name-part-type="genus">Psyttalia</tp:taxon-name-part></tp:taxon-name></italic> Walker (<tp:taxon-name><tp:taxon-name-part taxon-name-part-type="order">Hymenoptera</tp:taxon-name-part></tp:taxon-name>, <tp:taxon-name><tp:taxon-name-part taxon-name-part-type="family">Braconidae</tp:taxon-name-part></tp:taxon-name>, <tp:taxon-name><tp:taxon-name-part taxon-name-part-type="subfamily">Opiinae</tp:taxon-name-part></tp:taxon-name>) reared from fruit-infesting tephritid (<tp:taxon-name><tp:taxon-name-part taxon-name-part-type="order">Diptera</tp:taxon-name-part></tp:taxon-name>) hosts in Kenya.</article-title> <source>ZooKeys</source> <volume>20</volume>: <fpage>349</fpage>–<lpage>377</lpage>. doi: <ext-link xlink:type="simple" ext-link-type="doi" xlink:href="10.3897/zookeys.20.99">10.3897/zookeys.20.99</ext-link></mixed-citation></ref></ref-list></tp:taxon-treatment>
